# Supplementary material for: Resolving the APN controversy in PEDV infection: Comparative kinetic characterization through single-virus tracking
Source: PLoS Pathog. 2025 Jun 30;21(6):e1013317. doi: 10.1371/journal.ppat.1013317 (PMC12233901; doi:10.1371/journal.ppat.1013317)
Supplement: S1 Data — Excel files with separate sheets containing the numerical data for Figs 1–6 and S4–S8. (XLSX) [file ppat.1013317.s015.xlsx]

## Sheet: Fig 1E
PEDV							TGEV							SADS-CoV
Time (s)	6.25 μM	12.5 μM	25 μM	50 μM	100 μM		Time (s)	31.25 nM	62.5 nM	125 nM	250 nM	500 nM		Time (s)	312.5 nM	625 nM	1250 nM	2500 nM	5000 nM
-37.5	-0.9078	-0.5342	-0.4082	-0.1573	0.0129		-37.8	-0.0656	-0.1774	0.0896	0.032	-0.1236		-37.9	0.0444	0.0604	0.0149	0.1298	-0.0044
-37.4	-0.3426	-0.29479	-0.3906	-0.07689	0.10846		-37.7	-0.0884	-0.1272	-0.0303	0.017	0.0037		-37.8	-0.0396	0.0029	-0.0371	0.0104	-0.0698
-37.3	-0.12381	-0.1719	-0.3227	-0.1377	0.0876		-37.6	-0.0375	-0.0932	0.0126	0.0662	-0.0132		-37.7	-0.0476	-0.0232	-0.0372	0.0273	-0.062
-37.2	0.0283	-0.0035	-0.0805	0.07551	0.12721		-37.5	-0.046	-0.0034	0.0809	0.0215	-0.0129		-37.6	-0.0372	-0.0342	-0.0561	-0.0129	-0.0566
-37.1	0.1531	0.0985	0.0681	0.2194	0.2112		-37.4	-0.0087	-0.0639	0.0059	0.0137	0.0212		-37.5	-0.0856	-0.0848	-0.0567	-0.028	-0.0656
-37	0.1324	0.0295	0.0604	0.1843	0.19553		-37.3	-0.0652	-0.0679	0.000100014	-0.0078	0.021		-37.4	-0.0982	-0.1093	-0.0302	-0.0678	-0.0738
-36.9	0.0634	-0.0195	-0.0264	0.1036	0.16148		-37.2	-0.1039	-0.0789	-0.0015	-0.0616	-0.0338		-37.3	-0.1002	-0.1164	-0.0432	-0.0494	-0.0865
-36.8	-0.0097	-0.0788	-0.0526	0.061	0.13223		-37.1	-0.0985	-0.1073	-0.0262	-0.0573	-0.0109		-37.2	-0.0993	-0.1	-0.0274	-0.0031	-0.0992
-36.7	-0.0225	-0.0732	-0.0375	0.0684	0.1311		-37	-0.1572	-0.1452	-0.0538	-0.0477	-0.021		-37.1	-0.1007	-0.0709	-0.0273	0.0186	-0.101
-36.6	-0.0384	-0.0798	-0.0345	0.0477	0.11618		-36.9	-0.1787	-0.1266	-0.0597	-0.0485	-0.0117		-37	-0.1006	-0.0661	-0.0217	-0.0104	-0.0972
-36.5	-0.0505	-0.101	-0.0477	0.0265	0.11603		-36.8	-0.1733	-0.1139	-0.0622	-0.0279	-0.0076		-36.9	-0.0886	-0.0572	-0.0252	-0.003	-0.1407
-36.4	-0.073	-0.1112	-0.0641	0.0158	0.12593		-36.7	-0.1691	-0.123	-0.0389	-0.0309	-0.0357		-36.8	-0.1095	-0.0333	0.0014	-0.0318	-0.1451
-36.3	-0.0791	-0.1101	-0.0668	0.0247	0.1167		-36.6	-0.1286	-0.1102	-0.0287	-0.028	-0.0248		-36.7	-0.0789	-0.0521	-0.0239	-0.000800005	-0.1324
-36.2	-0.0782	-0.1001	-0.056	0.0264	0.126		-36.5	-0.0791	-0.1099	-0.0194	-0.0306	-0.0086		-36.6	-0.1022	-0.0481	-0.0072	0.0015	-0.1467
-36.1	-0.0984	-0.1036	-0.0654	0.0121	0.11318		-36.4	-0.0975	-0.1081	-0.0158	-0.021	-0.004		-36.5	-0.0801	-0.0756	-0.0131	-0.0073	-0.1555
-36	-0.1018	-0.0832	-0.0588	0.0148	0.11025		-36.3	-0.0958	-0.093	-0.0111	-0.0234	0.0185		-36.4	-0.0857	-0.0847	-0.0113	-0.0194	-0.1491
-35.9	-0.0904	-0.0559	-0.0423	0.0248	0.11438		-36.2	-0.0872	-0.0935	-0.0092	-0.0286	0.0125		-36.3	-0.0924	-0.0931	-0.0365	-0.0172	-0.1276
-35.8	-0.0856	-0.0397	-0.0172	0.0305	0.12345		-36.1	-0.0868	-0.0765	-0.0032	-0.0402	0.0069		-36.2	-0.0964	-0.0953	-0.0591	-0.0353	-0.138
-35.7	-0.0821	-0.0296	-0.0081	0.0295	0.1146		-36	-0.076	-0.0833	0.000199986	-0.0357	0.0094		-36.1	-0.0879	-0.0713	-0.0679	-0.0423	-0.1445
-35.6	-0.069	-0.0248	-0.0152	0.0433	0.11528		-35.9	-0.0813	-0.0741	-0.0098	-0.0437	0.0036		-36	-0.0814	-0.074	-0.0719	-0.0462	-0.1369
-35.5	-0.0601	-0.0366	-0.0191	0.0482	0.11138		-35.8	-0.0966	-0.0655	0.0182	-0.0444	-0.0012		-35.9	-0.0809	-0.0656	-0.0674	-0.046	-0.1227
-35.4	-0.0489	-0.0426	-0.0137	0.0466	0.1056		-35.7	-0.0888	-0.0681	0.0172	-0.0553	-0.0091		-35.8	-0.0803	-0.0618	-0.0608	-0.0307	-0.0943
-35.3	-0.0375	-0.0447	-0.0145	0.053	0.12188		-35.6	-0.089	-0.0745	0.0058	-0.0507	-0.015		-35.7	-0.0676	-0.0504	-0.0348	0.004	-0.1043
-35.2	-0.0386	-0.0598	-0.0383	0.0275	0.1107		-35.5	-0.1036	-0.0636	0.0004001	-0.0388	-0.0233		-35.6	-0.0467	-0.0238	-0.0069	-0.0051	-0.1046
-35.1	-0.0395	-0.0631	-0.0442	0.0209	0.1071		-35.4	-0.1051	-0.0599	0.0049	-0.0507	-0.0108		-35.5	-0.0067	-0.0214	0.0021	-0.0052	-0.0885
-35	-0.0383	-0.0609	-0.0418	0.0132	0.1104		-35.3	-0.0973	-0.0748	0.006	-0.0398	-0.0129		-35.4	-0.0112	-0.0301	0.0087	-0.0099	-0.0689
-34.9	-0.0422	-0.0692	-0.0355	0.0103	0.11145		-35.2	-0.11	-0.0796	0.0124	-0.0415	0.0017		-35.3	-0.017	-0.0289	0.0123	0.0043	-0.0534
-34.8	-0.0476	-0.086	-0.0542	0.011	0.10733		-35.1	-0.0949	-0.075	0.0204	-0.0314	-0.0016		-35.2	-0.0118	-0.0237	0.028	0.0134	-0.0458
-34.7	-0.0505	-0.0892	-0.0583	0.0185	0.10283		-35	-0.0927	-0.0569	0.0306	-0.0293	-0.0014		-35.1	-0.0083	-0.0138	0.0399	0.0234	-0.038
-34.6	-0.0486	-0.0958	-0.0526	0.0237	0.1014		-34.9	-0.0914	-0.052	0.0345	-0.0405	-0.0278		-35	-0.0064	-0.0153	0.0451	0.0323	-0.0374
-34.5	-0.0487	-0.0996	-0.0504	0.0276	0.1038		-34.8	-0.0922	-0.0464	0.019	-0.0539	-0.0203		-34.9	-0.0059	-0.0114	0.0536	0.0356	-0.0254
-34.4	-0.0437	-0.0961	-0.0467	0.0333	0.10815		-34.7	-0.0943	-0.0593	0.0112	-0.0385	-0.0247		-34.8	-0.0089	-0.0115	0.0531	0.0483	-0.0279
-34.3	-0.0339	-0.0937	-0.032	0.0489	0.11513		-34.6	-0.1089	-0.0548	0.013	-0.045	-0.042		-34.7	-0.0152	-0.0043	0.0566	0.0556	-0.0377
-34.2	-0.0504	-0.097	-0.0417	0.0433	0.11483		-34.5	-0.1041	-0.0515	0.0108	-0.0375	-0.0397		-34.6	-0.0112	0.0049	0.0612	0.0468	-0.0297
-34.1	-0.0519	-0.094	-0.0424	0.0429	0.11693		-34.4	-0.1116	-0.056	0.0026	-0.0338	-0.0271		-34.5	-0.0102	-5.46424e-09	0.0691	0.0538	-0.0229
-34	-0.0455	-0.0855	-0.0398	0.0543	0.11745		-34.3	-0.1168	-0.0534	0.009	-0.0241	-0.0278		-34.4	-0.017	0.0021	0.0843	0.0632	-0.0235
-33.9	-0.0428	-0.091	-0.0416	0.0473	0.11603		-34.2	-0.1116	-0.0378	0.0184	-0.026	-0.0303		-34.3	-0.0103	0.0129	0.0928	0.0549	-0.0312
-33.8	-0.043	-0.0978	-0.0369	0.0479	0.11753		-34.1	-0.0997	-0.0462	0.0123	-0.0396	-0.0377		-34.2	-0.0138	0.0149	0.081	0.0534	-0.0289
-33.7	-0.0488	-0.1068	-0.0486	0.0421	0.11055		-34	-0.1029	-0.0644	-0.0066	-0.0484	-0.0408		-34.1	-0.0201	0.007	0.088	0.0556	-0.0271
-33.6	-0.0551	-0.1128	-0.047	0.038	0.10868		-33.9	-0.1094	-0.0632	-0.0215	-0.0566	-0.047		-34	-0.0254	0.0092	0.0896	0.058	-0.0263
-33.5	-0.0556	-0.1201	-0.0526	0.022	0.10253		-33.8	-0.1211	-0.0795	-0.0328	-0.0624	-0.043		-33.9	-0.0277	0.000399973	0.0866	0.0498	-0.0102
-33.4	-0.058	-0.1265	-0.0523	0.0184	0.09773		-33.7	-0.1227	-0.086	-0.0416	-0.0687	-0.0428		-33.8	-0.031	-0.0186	0.0725	0.0522	-0.0066
-33.3	-0.0628	-0.1357	-0.0568	0.0075	0.08858		-33.6	-0.1277	-0.0984	-0.0429	-0.0715	-0.0418		-33.7	-0.0363	-0.012	0.0894	0.0484	-0.0015
-33.2	-0.0654	-0.1381	-0.0609	-0.0028	0.08453		-33.5	-0.1318	-0.1007	-0.0452	-0.0652	-0.0424		-33.6	-0.0354	-0.0209	0.0792	0.0314	0.0063
-33.1	-0.0721	-0.1361	-0.0549	-0.0045	0.08183		-33.4	-0.1354	-0.1004	-0.0504	-0.0615	-0.0451		-33.5	-0.0357	-0.0169	0.0672	0.0261	0.0137
-33	-0.0691	-0.1312	-0.0477	0.0066	0.0963		-33.3	-0.1369	-0.1003	-0.0536	-0.0672	-0.0489		-33.4	-0.036	-0.0185	0.0643	0.0326	0.0085
-32.9	-0.063	-0.1284	-0.0536	0.0052	0.09353		-33.2	-0.1328	-0.1028	-0.0557	-0.0728	-0.0466		-33.3	-0.0339	-0.01	0.0614	0.0282	-0.0043
-32.8	-0.0594	-0.1278	-0.0493	0.0055	0.09225		-33.1	-0.1276	-0.11	-0.0657	-0.08	-0.0454		-33.2	-0.0301	-0.0098	0.0647	0.0202	-0.0031
-32.7	-0.0663	-0.1302	-0.0541	0.0062	0.09248		-33	-0.1317	-0.105	-0.0591	-0.0775	-0.044		-33.1	-0.0371	-0.0211	0.0647	0.0186	-0.0087
-32.6	-0.0782	-0.1458	-0.0566	0.0026	0.08775		-32.9	-0.1219	-0.0999	-0.0568	-0.0721	-0.0376		-33	-0.0428	-0.022	0.0635	0.0122	-0.0254
-32.5	-0.0718	-0.1512	-0.0504	0.0049	0.0837		-32.8	-0.122	-0.1018	-0.0542	-0.0625	-0.0466		-32.9	-0.0414	-0.0342	0.0505	0.0093	-0.0311
-32.4	-0.0676	-0.1479	-0.0477	0.0059	0.08543		-32.7	-0.1184	-0.0975	-0.0451	-0.0594	-0.0566		-32.8	-0.0589	-0.0413	0.0424	0.0032	-0.0288
-32.3	-0.0669	-0.1499	-0.0482	0.007	0.0843		-32.6	-0.1143	-0.0982	-0.052	-0.0728	-0.0561		-32.7	-0.0744	-0.0404	0.0377	0.0089	-0.0293
-32.2	-0.0725	-0.1411	-0.0435	0.0137	0.08798		-32.5	-0.1236	-0.1023	-0.0649	-0.0803	-0.0597		-32.6	-0.0767	-0.0358	0.0336	0.0129	-0.0378
-32.1	-0.0608	-0.1331	-0.0427	0.0159	0.0873		-32.4	-0.1393	-0.1074	-0.0706	-0.0808	-0.0537		-32.5	-0.0732	-0.0414	0.034	0.0087	-0.0411
-32	-0.0561	-0.1328	-0.0529	0.0142	0.08565		-32.3	-0.141	-0.1121	-0.0765	-0.0787	-0.0675		-32.4	-0.072	-0.0481	0.0266	0.009	-0.0538
-31.9	-0.0628	-0.1355	-0.0535	0.0099	0.08138		-32.2	-0.143	-0.1169	-0.0782	-0.0832	-0.0727		-32.3	-0.0719	-0.0518	0.0244	-0.0028	-0.0642
-31.8	-0.0669	-0.1424	-0.0581	0.003	0.07155		-32.1	-0.1481	-0.1266	-0.0819	-0.0896	-0.0705		-32.2	-0.0769	-0.051	0.0211	-0.014	-0.0639
-31.7	-0.0648	-0.1412	-0.0569	0.0016	0.06593		-32	-0.1592	-0.1378	-0.0841	-0.093	-0.0717		-32.1	-0.0881	-0.0538	0.0094	-0.0165	-0.0622
-31.6	-0.0695	-0.145	-0.0598	-0.0019	0.06075		-31.9	-0.1678	-0.144	-0.0844	-0.1025	-0.0718		-32	-0.0968	-0.0504	0.0067	-0.0142	-0.0627
-31.5	-0.0742	-0.1489	-0.0619	-0.0077	0.05633		-31.8	-0.1541	-0.1548	-0.091	-0.103	-0.0709		-31.9	-0.0975	-0.0561	0.0042	-0.0167	-0.0661
-31.4	-0.0769	-0.1494	-0.0676	-0.016	0.05648		-31.7	-0.1591	-0.1467	-0.089	-0.1116	-0.0582		-31.8	-0.1006	-0.0573	-0.0012	-0.0207	-0.0535
-31.3	-0.0662	-0.1449	-0.0725	-0.0151	0.054		-31.6	-0.1525	-0.141	-0.0819	-0.1132	-0.0535		-31.7	-0.1034	-0.0527	-0.0048	-0.0146	-0.052
-31.2	-0.0709	-0.1459	-0.0704	-0.0158	0.05243		-31.5	-0.1466	-0.1365	-0.0783	-0.1166	-0.0612		-31.6	-0.109	-0.0429	-0.001	-0.0157	-0.0467
-31.1	-0.0728	-0.1531	-0.0798	-0.0217	0.0495		-31.4	-0.1331	-0.1411	-0.0785	-0.1106	-0.0534		-31.5	-0.1073	-0.0403	-0.0013	-0.0092	-0.0383
-31	-0.0682	-0.1564	-0.0821	-0.0245	0.05078		-31.3	-0.1268	-0.1441	-0.0718	-0.1055	-0.057		-31.4	-0.1103	-0.0372	0.008	0.000399985	-0.0348
-30.9	-0.0653	-0.1561	-0.0728	-0.0197	0.05318		-31.2	-0.126	-0.1438	-0.0696	-0.1023	-0.0647		-31.3	-0.0999	-0.0318	0.0121	-0.0031	-0.0274
-30.8	-0.0622	-0.1492	-0.0607	-0.0126	0.05715		-31.1	-0.1157	-0.1405	-0.0681	-0.1104	-0.0618		-31.2	-0.0905	-0.0266	0.0077	0.000499988	-0.0134
-30.7	-0.0622	-0.15	-0.0583	-0.0214	0.06045		-31	-0.1033	-0.1408	-0.0761	-0.1125	-0.059		-31.1	-0.09	-0.0174	0.0075	0.009	-0.011
-30.6	-0.0582	-0.1428	-0.0532	-0.0139	0.06788		-30.9	-0.0963	-0.1416	-0.072	-0.1104	-0.0518		-31	-0.0872	-0.000100589	0.0207	0.0149	-0.0155
-30.5	-0.052	-0.1383	-0.0505	-0.0079	0.07328		-30.8	-0.1053	-0.14	-0.0608	-0.098	-0.0507		-30.9	-0.0731	0.000599856	0.0204	0.0155	-0.0106
-30.4	-0.056	-0.1352	-0.0501	-0.0038	0.07905		-30.7	-0.1032	-0.131	-0.044	-0.1007	-0.0657		-30.8	-0.0734	0.0015	0.0093	0.0165	-0.0062
-30.3	-0.0445	-0.1262	-0.0368	0.0157	0.0861		-30.6	-0.0965	-0.1205	-0.0388	-0.1035	-0.0633		-30.7	-0.0688	0.0047	0.00030006	0.0229	-0.0116
-30.2	-0.0414	-0.1222	-0.0411	0.0125	0.08625		-30.5	-0.0909	-0.1241	-0.0426	-0.0939	-0.0619		-30.6	-0.0773	0.0145	0.0085	0.0187	-0.0127
-30.1	-0.0402	-0.1265	-0.0419	0.0096	0.08858		-30.4	-0.1108	-0.1205	-0.0362	-0.0978	-0.0694		-30.5	-0.0716	0.0169	0.0144	0.0275	-0.0146
-30	-0.0456	-0.1314	-0.0551	0.0042	0.0831		-30.3	-0.1025	-0.1225	-0.0307	-0.1057	-0.0809		-30.4	-0.0706	0.0211	0.0159	0.0267	-0.0105
-29.9	-0.0437	-0.1221	-0.0549	0.0112	0.0831		-30.2	-0.1167	-0.1299	-0.0475	-0.1107	-0.0872		-30.3	-0.076	0.0141	0.0095	0.0356	0.0019
-29.8	-0.0462	-0.1122	-0.0452	0.0186	0.0837		-30.1	-0.1174	-0.1315	-0.0526	-0.1182	-0.0798		-30.2	-0.0843	0.0161	0.0218	0.0485	0.0051
-29.7	-0.0442	-0.1164	-0.0439	0.0152	0.0786		-30	-0.1199	-0.1404	-0.0623	-0.1164	-0.0725		-30.1	-0.0716	0.023	0.0271	0.0598	0.0022
-29.6	-0.0393	-0.1161	-0.0437	0.0263	0.08513		-29.9	-0.1271	-0.1357	-0.0654	-0.1224	-0.0746		-30	-0.0629	0.0263	0.0367	0.0629	0.0057
-29.5	-0.0492	-0.1154	-0.045	0.0197	0.08903		-29.8	-0.1143	-0.1298	-0.0587	-0.132	-0.0788		-29.9	-0.055	0.0249	0.0305	0.0669	0.0127
-29.4	-0.0509	-0.1141	-0.049	0.0162	0.08813		-29.7	-0.1054	-0.1312	-0.0582	-0.1362	-0.0796		-29.8	-0.0513	0.0236	0.0287	0.0782	0.0111
-29.3	-0.0477	-0.1081	-0.0513	0.0226	0.08925		-29.6	-0.1149	-0.1309	-0.0608	-0.126	-0.0751		-29.7	-0.0388	0.0252	0.0343	0.0786	0.0084
-29.2	-0.0531	-0.1111	-0.052	0.0221	0.08445		-29.5	-0.1162	-0.1236	-0.0739	-0.1207	-0.0645		-29.6	-0.0205	0.0242	0.0314	0.0795	0.0092
-29.1	-0.0514	-0.1006	-0.0541	0.0241	0.0885		-29.4	-0.1115	-0.1268	-0.0777	-0.1063	-0.0673		-29.5	-0.0162	0.0266	0.0244	0.07	0.0163
-29	-0.0484	-0.1014	-0.0532	0.0261	0.08918		-29.3	-0.1049	-0.1143	-0.0755	-0.1087	-0.0702		-29.4	-0.0099	0.0307	0.0291	0.0782	0.0294
-28.9	-0.0457	-0.0985	-0.054	0.027	0.0927		-29.2	-0.0856	-0.1255	-0.0766	-0.1095	-0.0769		-29.3	-0.0056	0.0293	0.0356	0.0922	0.0225
-28.8	-0.0518	-0.0878	-0.0515	0.0242	0.09285		-29.1	-0.092	-0.1403	-0.0846	-0.1088	-0.0772		-29.2	0.0064	0.0342	0.0451	0.0859	0.0255
-28.7	-0.0448	-0.067	-0.0476	0.0324	0.09885		-29	-0.0899	-0.138	-0.0953	-0.1072	-0.073		-29.1	0.0262	0.0353	0.0484	0.0878	0.0277
-28.6	-0.0476	-0.0688	-0.0458	0.0341	0.09728		-28.9	-0.0923	-0.1336	-0.0909	-0.1029	-0.0727		-29	0.0309	0.0322	0.0501	0.0936	0.0267
-28.5	-0.0417	-0.0629	-0.0432	0.0348	0.10275		-28.8	-0.0929	-0.126	-0.0823	-0.1075	-0.0728		-28.9	0.0433	0.0365	0.0491	0.0894	0.0301
-28.4	-0.0485	-0.0537	-0.0475	0.029	0.10725		-28.7	-0.0881	-0.1311	-0.0801	-0.1073	-0.0694		-28.8	0.0471	0.041	0.0491	0.0915	0.0346
-28.3	-0.0498	-0.0594	-0.0419	0.0299	0.1065		-28.6	-0.1032	-0.1311	-0.0897	-0.1066	-0.0741		-28.7	0.0524	0.0411	0.0479	0.0872	0.0414
-28.2	-0.0469	-0.0688	-0.0497	0.0332	0.10125		-28.5	-0.1065	-0.1313	-0.0825	-0.1047	-0.0742		-28.6	0.055	0.0422	0.0443	0.1006	0.0412
-28.1	-0.0412	-0.0625	-0.0501	0.0333	0.10043		-28.4	-0.1072	-0.1336	-0.085	-0.0985	-0.0879		-28.5	0.0562	0.0512	0.0575	0.1029	0.0346
-28	-0.0339	-0.0423	-0.0389	0.0428	0.11183		-28.3	-0.1127	-0.1354	-0.0937	-0.1021	-0.0768		-28.4	0.0645	0.0463	0.0617	0.1028	0.0353
-27.9	-0.0287	-0.0421	-0.035	0.0515	0.11513		-28.2	-0.1153	-0.1399	-0.1049	-0.0931	-0.0855		-28.3	0.0749	0.0386	0.0707	0.1024	0.037
-27.8	-0.0272	-0.036	-0.0282	0.0515	0.11685		-28.1	-0.1229	-0.1343	-0.1072	-0.095	-0.0958		-28.2	0.0741	0.0466	0.0781	0.1002	0.0444
-27.7	-0.0309	-0.0439	-0.0292	0.0504	0.1107		-28	-0.1203	-0.1363	-0.1246	-0.1007	-0.1102		-28.1	0.0757	0.0469	0.0704	0.0974	0.0445
-27.6	-0.034	-0.0417	-0.0278	0.0527	0.10643		-27.9	-0.1289	-0.134	-0.1297	-0.1015	-0.1132		-28	0.0742	0.0559	0.0721	0.0946	0.0436
-27.5	-0.0271	-0.0383	-0.0286	0.0631	0.10448		-27.8	-0.1307	-0.1409	-0.1467	-0.1064	-0.1102		-27.9	0.0753	0.0609	0.0753	0.0968	0.0448
-27.4	-0.0311	-0.0363	-0.0365	0.0643	0.09833		-27.7	-0.1376	-0.1439	-0.1446	-0.0998	-0.1076		-27.8	0.0685	0.0612	0.0699	0.0974	0.0488
-27.3	-0.0429	-0.0423	-0.0462	0.057	0.08925		-27.6	-0.1345	-0.143	-0.1438	-0.0916	-0.091		-27.7	0.0626	0.0533	0.0606	0.0953	0.0501
-27.2	-0.0425	-0.0473	-0.0521	0.0519	0.08303		-27.5	-0.1232	-0.1421	-0.131	-0.0767	-0.0888		-27.6	0.0603	0.056	0.058	0.0902	0.0526
-27.1	-0.0492	-0.0535	-0.0543	0.0518	0.0801		-27.4	-0.1126	-0.1254	-0.12	-0.0696	-0.0945		-27.5	0.0628	0.0523	0.05	0.0854	0.0429
-27	-0.0526	-0.0545	-0.0637	0.0472	0.0741		-27.3	-0.1019	-0.1275	-0.108	-0.0696	-0.096		-27.4	0.0609	0.052	0.0476	0.0783	0.0411
-26.9	-0.0549	-0.0572	-0.0629	0.0429	0.07185		-27.2	-0.1048	-0.1305	-0.105	-0.0753	-0.0893		-27.3	0.0682	0.0483	0.0521	0.0825	0.0456
-26.8	-0.0566	-0.0675	-0.0625	0.0351	0.0681		-27.1	-0.1083	-0.1325	-0.1117	-0.0633	-0.0911		-27.2	0.0652	0.0532	0.0591	0.0843	0.0589
-26.7	-0.0538	-0.0695	-0.0646	0.0373	0.06953		-27	-0.1103	-0.1264	-0.0994	-0.0596	-0.0888		-27.1	0.0624	0.055	0.0598	0.0927	0.0453
-26.6	-0.0509	-0.0705	-0.0602	0.043	0.07755		-26.9	-0.1005	-0.1344	-0.0978	-0.0565	-0.0957		-27	0.0655	0.0644	0.0706	0.0819	0.0484
-26.5	-0.0456	-0.0632	-0.0508	0.0462	0.07898		-26.8	-0.1081	-0.1206	-0.0935	-0.0625	-0.0999		-26.9	0.0763	0.0546	0.0678	0.0813	0.0414
-26.4	-0.0416	-0.0579	-0.0522	0.0412	0.07515		-26.7	-0.0992	-0.1205	-0.0913	-0.0596	-0.0995		-26.8	0.0733	0.0552	0.0686	0.0695	0.0414
-26.3	-0.0446	-0.0683	-0.0486	0.04	0.072		-26.6	-0.0972	-0.1169	-0.087	-0.0634	-0.0993		-26.7	0.0732	0.0548	0.0623	0.061	0.043
-26.2	-0.0449	-0.0642	-0.0438	0.0328	0.06975		-26.5	-0.0965	-0.1214	-0.0846	-0.0663	-0.0975		-26.6	0.0671	0.0564	0.0616	0.0614	0.0411
-26.1	-0.0386	-0.0651	-0.0381	0.0377	0.07268		-26.4	-0.1017	-0.1251	-0.0752	-0.0682	-0.0869		-26.5	0.0583	0.0585	0.0594	0.061	0.0484
-26	-0.0286	-0.0696	-0.0358	0.043	0.07118		-26.3	-0.0991	-0.1306	-0.0718	-0.0612	-0.0863		-26.4	0.0596	0.0565	0.0644	0.0621	0.0463
-25.9	-0.0188	-0.067	-0.0306	0.0485	0.07223		-26.2	-0.1015	-0.1206	-0.058	-0.0638	-0.0833		-26.3	0.059	0.063	0.0728	0.0632	0.0476
-25.8	-0.018	-0.0741	-0.0346	0.0429	0.06608		-26.1	-0.0951	-0.1228	-0.0674	-0.0652	-0.0707		-26.2	0.0627	0.0642	0.0686	0.0509	0.0596
-25.7	-0.0282	-0.0779	-0.0351	0.0342	0.066		-26	-0.0979	-0.1308	-0.0628	-0.0696	-0.0682		-26.1	0.0616	0.0657	0.0716	0.0563	0.0547
-25.6	-0.0308	-0.0875	-0.0285	0.0208	0.06278		-25.9	-0.0923	-0.1264	-0.0575	-0.072	-0.0675		-26	0.0593	0.0692	0.0751	0.054	0.0542
-25.5	-0.0217	-0.0858	-0.0223	0.0245	0.06713		-25.8	-0.0951	-0.1231	-0.0568	-0.0773	-0.0695		-25.9	0.0588	0.0698	0.072	0.0504	0.0606
-25.4	-0.0251	-0.0955	-0.0211	0.0302	0.06263		-25.7	-0.1046	-0.1191	-0.0614	-0.0811	-0.0621		-25.8	0.0499	0.0711	0.0663	0.0546	0.0567
-25.3	-0.025	-0.0984	-0.0201	0.0289	0.06473		-25.6	-0.1025	-0.1091	-0.0583	-0.0753	-0.0654		-25.7	0.0498	0.0778	0.0644	0.0521	0.0478
-25.2	-0.0339	-0.1036	-0.0258	0.017	0.05843		-25.5	-0.1012	-0.0975	-0.0516	-0.0714	-0.0583		-25.6	0.0575	0.0767	0.066	0.037	0.0353
-25.1	-0.0404	-0.1104	-0.0236	0.008	0.0492		-25.4	-0.0964	-0.0914	-0.0516	-0.0618	-0.0573		-25.5	0.0542	0.0658	0.0554	0.031	0.0268
-25	-0.0389	-0.1056	-0.0148	0.0125	0.05063		-25.3	-0.0895	-0.0852	-0.0511	-0.0639	-0.0516		-25.4	0.0426	0.0571	0.0492	0.0225	0.0321
-24.9	-0.0428	-0.1103	-0.0188	0.0048	0.04523		-25.2	-0.0805	-0.0799	-0.0466	-0.0613	-0.0297		-25.3	0.0335	0.0548	0.0422	0.0223	0.0294
-24.8	-0.0494	-0.1155	-0.026	-0.0058	0.04155		-25.1	-0.0764	-0.078	-0.0363	-0.0635	-0.0276		-25.2	0.0349	0.0599	0.0441	0.0207	0.0356
-24.7	-0.0437	-0.1184	-0.0284	-0.0048	0.03893		-25	-0.0681	-0.0723	-0.0282	-0.0645	-0.0373		-25.1	0.0417	0.0517	0.0406	0.0253	0.0425
-24.6	-0.0446	-0.1238	-0.031	-0.0115	0.03818		-24.9	-0.0608	-0.075	-0.0242	-0.0716	-0.0288		-25	0.0397	0.0578	0.0453	0.0319	0.0396
-24.5	-0.0424	-0.1177	-0.0264	-0.005	0.04253		-24.8	-0.0606	-0.0819	-0.0317	-0.0719	-0.0212		-24.9	0.0424	0.0643	0.0574	0.0352	0.0351
-24.4	-0.0409	-0.1114	-0.0179	-0.0035	0.04988		-24.7	-0.067	-0.0845	-0.0351	-0.0758	-0.0127		-24.8	0.0492	0.0716	0.0552	0.0273	0.0245
-24.3	-0.0307	-0.1031	-0.0111	0.0026	0.05985		-24.6	-0.0673	-0.0846	-0.0428	-0.0764	-0.0041		-24.7	0.0499	0.068	0.0529	0.0135	0.015
-24.2	-0.0283	-0.1038	-0.0065	0.0014	0.06353		-24.5	-0.068	-0.076	-0.0382	-0.09	0.0105		-24.6	0.0485	0.0568	0.0486	0.0071	0.0086
-24.1	-0.0285	-0.1017	-0.0027	-0.0011	0.06855		-24.4	-0.0601	-0.0771	-0.0372	-0.0916	0.0206		-24.5	0.0434	0.0528	0.0466	0.0134	0.0092
-24	-0.0191	-0.0931	0.0087	0.011	0.07365		-24.3	-0.0628	-0.0738	-0.036	-0.0996	0.016		-24.4	0.0413	0.0547	0.0495	0.014	0.0089
-23.9	-0.016	-0.0911	0.0074	0.0158	0.075		-24.2	-0.0639	-0.0762	-0.037	-0.1036	0.0046		-24.3	0.0418	0.0605	0.0476	0.0096	0.0125
-23.8	-0.0222	-0.0847	0.0055	0.013	0.0738		-24.1	-0.0723	-0.073	-0.0368	-0.1136	0.0033		-24.2	0.0447	0.0571	0.0387	0.0171	0.0182
-23.7	-0.0175	-0.0782	0.0118	0.0156	0.07613		-24	-0.067	-0.0741	-0.04	-0.1161	-0.0073		-24.1	0.0398	0.053	0.0404	0.021	0.0237
-23.6	-0.0124	-0.0762	0.0036	0.0081	0.07268		-23.9	-0.0711	-0.0779	-0.0376	-0.1298	-0.0012		-24	0.0463	0.0547	0.0419	0.0327	0.0153
-23.5	-0.0193	-0.0809	0.0014	0.0078	0.0729		-23.8	-0.0591	-0.0802	-0.0431	-0.1271	-0.0254		-23.9	0.0538	0.0558	0.0464	0.0382	0.0093
-23.4	-0.0199	-0.0804	0.0014	0.0035	0.075		-23.7	-0.0687	-0.0782	-0.0351	-0.1289	-0.0321		-23.8	0.0559	0.0546	0.0497	0.0381	0.0013
-23.3	-0.0208	-0.0791	0.0032	0.0053	0.06743		-23.6	-0.0605	-0.0782	-0.0338	-0.124	-0.0367		-23.7	0.0597	0.0456	0.0447	0.0372	-0.0058
-23.2	-0.0267	-0.0798	0.0026	-0.000899987	0.06825		-23.5	-0.0635	-0.0768	-0.0381	-0.1278	-0.0226		-23.6	0.0611	0.0374	0.0407	0.035	-0.0029
-23.1	-0.0366	-0.0865	0.0027	0.0019	0.0669		-23.4	-0.0739	-0.0791	-0.0424	-0.1247	-0.0227		-23.5	0.0561	0.0245	0.0329	0.0377	-0.0119
-23	-0.034	-0.0867	0.0051	0.0017	0.06675		-23.3	-0.0798	-0.0744	-0.0359	-0.123	-0.0172		-23.4	0.0472	0.0249	0.0327	0.0373	-0.015
-22.9	-0.0384	-0.0876	0.000200018	-0.0046	0.06398		-23.2	-0.0762	-0.0689	-0.0284	-0.1188	-0.0154		-23.3	0.0474	0.0229	0.0315	0.0342	-0.0175
-22.8	-0.0408	-0.0924	-0.0035	-0.003	0.05655		-23.1	-0.0763	-0.0679	-0.0291	-0.1199	-0.0346		-23.2	0.0459	0.0194	0.0319	0.0346	-0.0166
-22.7	-0.0327	-0.0846	0.0018	0.0018	0.06		-23	-0.0718	-0.0639	-0.0211	-0.1295	-0.0506		-23.1	0.0409	0.0242	0.0315	0.0361	-0.0199
-22.6	-0.034	-0.0782	0.0094	0.007	0.06435		-22.9	-0.0652	-0.0686	-0.0324	-0.134	-0.0613		-23	0.0383	0.0234	0.0293	0.0351	-0.0275
-22.5	-0.0359	-0.0766	0.0136	0.0045	0.06848		-22.8	-0.0749	-0.0711	-0.0343	-0.1297	-0.0776		-22.9	0.0408	0.0217	0.0262	0.0287	-0.0326
-22.4	-0.036	-0.0749	0.0064	0.0102	0.06368		-22.7	-0.0757	-0.0757	-0.042	-0.1279	-0.0905		-22.8	0.0393	0.0152	0.0206	0.0309	-0.0326
-22.3	-0.0329	-0.0724	0.0015	0.0165	0.06863		-22.6	-0.0737	-0.0832	-0.0488	-0.122	-0.099		-22.7	0.0341	0.0151	0.0224	0.0283	-0.0358
-22.2	-0.0351	-0.0733	0.0059	0.0148	0.0726		-22.5	-0.0816	-0.0882	-0.0592	-0.1242	-0.1044		-22.6	0.0326	0.0175	0.0224	0.0256	-0.0402
-22.1	-0.0337	-0.0654	0.0018	0.0179	0.07358		-22.4	-0.0834	-0.0883	-0.0622	-0.1081	-0.1091		-22.5	0.0337	0.0159	0.024	0.0229	-0.049
-22	-0.0279	-0.0579	0.0057	0.0158	0.0756		-22.3	-0.0826	-0.0848	-0.0578	-0.1101	-0.1157		-22.4	0.0413	0.0151	0.0211	0.0245	-0.0489
-21.9	-0.0304	-0.0644	0.00040006	0.0054	0.07125		-22.2	-0.0832	-0.0937	-0.0627	-0.1135	-0.1248		-22.3	0.0398	0.0095	0.0184	0.0304	-0.0497
-21.8	-0.0265	-0.0582	0.000399968	0.0026	0.06953		-22.1	-0.0864	-0.0989	-0.0573	-0.1226	-0.1425		-22.2	0.036	0.0076	0.0109	0.0295	-0.0459
-21.7	-0.0164	-0.0602	0.0103	0.009	0.07043		-22	-0.0903	-0.0963	-0.0461	-0.135	-0.1308		-22.1	0.0304	0.006	0.012	0.0301	-0.0525
-21.6	-0.0212	-0.0621	0.0029	0.0097	0.075		-21.9	-0.0828	-0.1093	-0.0514	-0.1288	-0.136		-22	0.0291	0.0078	0.0182	0.0292	-0.0556
-21.5	-0.0239	-0.0593	0.0012	0.0115	0.0747		-21.8	-0.0924	-0.1093	-0.0483	-0.1352	-0.1311		-21.9	0.0319	0.0037	0.0115	0.0352	-0.061
-21.4	-0.0262	-0.0599	0.0042	0.0135	0.07703		-21.7	-0.0883	-0.1133	-0.058	-0.1226	-0.1199		-21.8	0.023	-0.0021	0.0146	0.032	-0.059
-21.3	-0.0273	-0.0619	-0.0018	0.002	0.06773		-21.6	-0.0934	-0.1127	-0.0536	-0.1072	-0.1275		-21.7	0.0219	-0.0149	0.0061	0.0373	-0.0582
-21.2	-0.0346	-0.0711	0.0016	-0.0118	0.05985		-21.5	-0.095	-0.0963	-0.0445	-0.117	-0.1349		-21.6	0.017	-0.0088	0.0129	0.0456	-0.0585
-21.1	-0.0414	-0.0782	-0.0117	-0.0316	0.05325		-21.4	-0.0776	-0.0975	-0.041	-0.111	-0.1512		-21.5	0.0258	0.000999858	0.0101	0.0449	-0.0641
-21	-0.0485	-0.0772	-0.0078	-0.0296	0.05708		-21.3	-0.0834	-0.0984	-0.0441	-0.1003	-0.1381		-21.4	0.0293	-0.0136	-0.003	0.0406	-0.056
-20.9	-0.0472	-0.0856	-0.0106	-0.0436	0.0555		-21.2	-0.0793	-0.1131	-0.0604	-0.0832	-0.147		-21.3	0.0198	-0.0197	-0.0089	0.0466	-0.0605
-20.8	-0.031	-0.0819	0.0151	-0.0185	0.05708		-21.1	-0.0968	-0.103	-0.0555	-0.0792	-0.1441		-21.2	0.0094	-0.028	-0.0024	0.0513	-0.0572
-20.7	-0.0269	-0.0691	0.0108	-0.0083	0.07005		-21	-0.1022	-0.109	-0.0553	-0.0705	-0.1332		-21.1	0.0018	-0.0338	-0.000699923	0.0526	-0.0534
-20.6	-0.0145	-0.0303	0.0293	0.0169	0.08078		-20.9	-0.1122	-0.1135	-0.0409	-0.0683	-0.1578		-21	0.0011	-0.0358	0.0105	0.051	-0.0547
-20.5	-0.0223	-0.0331	0.0138	0.0171	0.07193		-20.8	-0.1122	-0.13	-0.0492	-0.0804	-0.1368		-20.9	0.0079	-0.0276	0.0178	0.0424	-0.0335
-20.4	-0.0304	-0.0646	-0.012	-0.000900255	0.06698		-20.7	-0.1063	-0.1433	-0.0711	-0.0779	-0.1256		-20.8	0.0071	-0.0198	0.0129	0.0549	-0.0397
-20.3	-0.0416	-0.078	-0.0196	-0.0171	0.05138		-20.6	-0.0971	-0.1288	-0.0491	-0.1036	-0.1268		-20.7	-0.0091	0.002	0.013	0.0596	-0.0467
-20.2	-0.0208	-0.0729	0.0063	-0.0054	0.04125		-20.5	-0.0922	-0.1459	-0.072	-0.0875	-0.0881		-20.6	0.0059	-0.0163	0.0107	0.0578	-0.0358
-20.1	0.0072	-0.0476	0.0197	0.0198	0.03525		-20.4	-0.1098	-0.1434	-0.041	-0.013	-0.0426		-20.5	0.000800079	-0.016	0.0082	0.0705	-0.066
-20	-0.0201	-0.068	-0.0067	0.0118	0.00278		-20.3	-0.1059	-0.1375	-0.0203	0.0293	-0.0482		-20.4	0.0019	-0.0283	0.0065	0.0521	-0.0523
-19.9	0.0022	-0.0733	-0.0076	0.0133	0.00675		-20.2	-0.1136	-0.1062	0.0112	0.0112	-0.042		-20.3	-0.0057	-0.0503	-0.0301	0.0863	-0.04
-19.8	0.0085	-0.0878	-0.0314	0.0311	0.00173		-20.1	-0.0804	-0.0681	-0.0093	0.044	-0.0572		-20.2	-0.0443	-0.0405	-0.0043	0.1178	-0.0393
-19.7	0.006	-0.077	-0.0286	0.0312	0.00435		-20	-0.0882	-0.017	0.0316	0.0584	-0.1011		-20.1	-0.0271	-0.0349	-0.0076	0.1254	-0.0383
-19.6	-0.0079	-0.0829	-0.0351	0.0263	-0.00855		-19.9	-0.082	-0.0247	0.0719	0.0404	-0.1043		-20	-0.0256	-0.0254	0.009	0.1045	-0.041
-19.5	0.0073	-0.0708	-0.0117	0.0572	-0.0147		-19.8	-0.1331	-0.0824	0.0496	0.0613	-0.0833		-19.9	-0.0219	-0.0351	0.0041	0.0946	-0.0345
-19.4	-0.02	-0.0649	-0.0132	0.0471	-0.03075		-19.7	-0.1866	-0.0936	0.035	0.0562	-0.0508		-19.8	-0.0267	-0.0315	0.0258	0.0769	-0.0157
-19.3	-0.0297	-0.0644	-0.004	0.0585	-0.0315		-19.6	-0.0905	-0.0784	0.0057	0.0884	-0.1002		-19.7	-0.0413	-0.0373	0.0036	0.0912	-0.0173
-19.2	-0.0487	-0.0495	0.012	0.0401	-0.03563		-19.5	0.06	-0.0339	-0.0311	0.0323	-0.1183		-19.6	-0.0502	-0.0159	0.0257	0.0949	0.0039
-19.1	-0.0484	-0.0447	0.0149	0.0583	-0.03218		-19.4	0.1151	-0.0367	-0.0692	0.0025	-0.0939		-19.5	-0.0255	-0.0054	0.0237	0.075	0.0245
-19	-0.0308	-0.0444	4.70027e-09	0.0659	-0.02138		-19.3	0.0669	-0.0159	-0.0689	0.001	-0.0747		-19.4	-0.0056	-0.0139	0.0522	0.0726	0.0362
-18.9	-0.0141	-0.0275	0.0268	0.0801	0.00368		-19.2	0.0342	0.0197	-0.0251	-0.0046	-0.0756		-19.3	-0.0128	-0.0147	0.0565	0.0947	0.0297
-18.8	-0.012	-0.0311	0.028	0.0744	0.01245		-19.1	0.0319	0.0034	-0.005	-0.0122	-0.0719		-19.2	0.0132	-0.009	0.0419	0.0779	0.0293
-18.7	-0.003	-0.0404	0.044	0.0688	0.0273		-19	0.0482	0.0213	0.0103	-0.0167	-0.1056		-19.1	0.0288	-0.0222	0.0277	0.0812	0.0307
-18.6	-0.0025	-0.0381	0.0308	0.0843	0.04388		-18.9	0.0555	0.014	0.0284	-0.0434	-0.1049		-19	0.003	-0.0274	0.0628	0.1062	0.0111
-18.5	0.0181	-0.0109	0.0417	0.1048	0.03863		-18.8	0.0537	-0.0293	0.0335	-0.0471	-0.0982		-18.9	0.000199232	-0.0164	0.0692	0.0979	0.0039
-18.4	4.99891e-07	-0.0117	0.021	0.0817	0.0147		-18.7	0.0208	-0.0166	0.0504	-0.014	-0.0984		-18.8	0.0133	-0.0232	0.0713	0.105	0.0095
-18.3	-0.0027	0.0051	0.0288	0.0736	0.01583		-18.6	0.0061	-0.0212	0.0625	-0.0408	-0.0966		-18.7	-0.0055	-0.0152	0.0662	0.095	0.0233
-18.2	0.0064	0.0082	0.0314	0.0793	0.0231		-18.5	0.0161	-0.0064	0.0341	-0.0518	-0.0899		-18.6	0.0103	-0.0536	0.0725	0.1169	0.0117
-18.1	-0.02	-0.0148	-0.0187	0.0484	0.01695		-18.4	0.0176	-0.0256	0.0454	-0.0613	-0.1248		-18.5	-0.0056	-0.0275	0.1013	0.1111	0.0281
-18	-0.025	-0.0132	-0.0291	0.0485	0.02258		-18.3	0.0019	-0.0609	0.0163	-0.0797	-0.1247		-18.4	0.0273	-0.0145	0.0891	0.1117	0.0128
-17.9	-0.0396	-0.01	-0.0343	0.048	0.03165		-18.2	-0.0335	-0.0912	-0.016	-0.0638	-0.1408		-18.3	0.0224	-0.0099	0.1093	0.1018	-0.0101
-17.8	-0.0581	-0.0222	-0.0384	0.046	0.03548		-18.1	-0.069	-0.0806	-0.0221	-0.0713	-0.1571		-18.2	0.0246	-0.0058	0.097	0.1009	-0.0212
-17.7	-0.0579	-0.0259	-0.0259	0.029	0.0273		-18	-0.0756	-0.0955	-0.0297	-0.0773	-0.1376		-18.1	0.046	-0.0045	0.0956	0.1057	-0.0168
-17.6	-0.0344	-0.001	-0.0055	0.0396	0.03825		-17.9	-0.0756	-0.1048	-0.0484	-0.0687	-0.1348		-18	0.054	0.000899463	0.0914	0.1215	-0.0206
-17.5	-0.0325	-0.0068	0.0022	0.0312	0.02775		-17.8	-0.0672	-0.0975	-0.0545	-0.0704	-0.1519		-17.9	0.0449	0.0305	0.098	0.1195	-0.0348
-17.4	-0.0234	0.0251	-0.0066	0.0567	0.02378		-17.7	-0.0436	-0.067	-0.054	-0.0692	-0.1724		-17.8	0.0701	0.0281	0.0803	0.1019	-0.0347
-17.3	-0.0215	0.0109	-0.0115	0.066	0.02528		-17.6	-0.0382	-0.0344	-0.0666	-0.0776	-0.1949		-17.7	0.0617	0.0311	0.0757	0.0935	-0.032
-17.2	-0.0455	-0.0018	-0.0395	0.0518	0.01178		-17.5	-0.025	-0.0363	-0.0688	-0.0856	-0.208		-17.6	0.0572	0.034	0.0809	0.0614	-0.0306
-17.1	-0.0506	-0.0334	-0.0568	0.0309	0.00428		-17.4	-0.023	-0.0697	-0.0644	-0.1131	-0.2099		-17.5	0.0514	0.0346	0.0548	0.0582	-0.0469
-17	-0.0621	-0.0499	-0.0567	0.0204	-0.00825		-17.3	-0.0407	-0.1047	-0.0579	-0.1215	-0.1853		-17.4	0.0337	0.0509	0.0433	0.0469	-0.0445
-16.9	-0.0685	-0.0428	-0.0817	0.0041	-0.00578		-17.2	-0.056	-0.1191	-0.072	-0.1085	-0.1749		-17.3	0.0246	0.0334	0.0492	0.046	-0.0235
-16.8	-0.0326	-0.0345	-0.0799	0.0149	0.01035		-17.1	-0.0787	-0.1257	-0.0842	-0.13	-0.1606		-17.2	0.0195	0.0102	0.0448	0.0238	-0.0223
-16.7	-0.0125	-0.0246	-0.0538	0.0252	0.03293		-17	-0.0812	-0.1331	-0.0839	-0.1262	-0.1417		-17.1	0.0048	0.0177	0.033	0.0404	-0.0196
-16.6	-0.0106	-0.0173	-0.0522	0.0211	0.03		-16.9	-0.0862	-0.119	-0.0836	-0.095	-0.1521		-17	0.008	0.0055	0.0224	0.0379	-0.0042
-16.5	-0.0042	-0.02	-0.0342	0.0011	0.03458		-16.8	-0.0636	-0.1078	-0.0819	-0.0921	-0.1746		-16.9	-0.0059	0.0141	0.0133	0.0504	-0.0357
-16.4	-0.0149	-0.0396	-0.0558	-0.0204	0.02565		-16.7	-0.0408	-0.1577	-0.0886	-0.1015	-0.1915		-16.8	-0.0077	0.0444	0.0271	0.0342	-0.003
-16.3	-0.0241	-0.0593	-0.0842	-0.03	0.00548		-16.6	-0.0445	-0.1713	-0.1011	-0.111	-0.1896		-16.7	-0.0141	0.0037	0.0066	0.0414	-0.000300357
-16.2	-0.0129	-0.0479	-0.0952	-0.0211	0.01478		-16.5	-0.048	-0.1753	-0.0994	-0.1266	-0.1963		-16.6	-0.0271	0.0017	0.0039	0.0683	-0.0359
-16.1	-0.007	-0.0638	-0.1027	-0.0314	0.01905		-16.4	-0.0855	-0.1867	-0.1007	-0.1317	-0.2079		-16.5	-0.02	0.0057	0.0174	0.0774	-0.0345
-16	-0.0261	-0.0622	-0.1155	-0.0603	0.0123		-16.3	-0.0828	-0.1795	-0.0864	-0.1426	-0.1949		-16.4	0.000199643	0.0064	0.0204	0.0892	-0.0555
-15.9	-0.0251	-0.0831	-0.1124	-0.0706	0.0075		-16.2	-0.103	-0.1874	-0.0896	-0.1392	-0.2279		-16.3	0.0169	0.005	0.0269	0.0754	-0.0759
-15.8	0.0153	-0.0631	-0.1046	-0.0747	0.01845		-16.1	-0.1106	-0.1448	-0.0968	-0.1471	-0.2052		-16.2	0.0292	-0.0043	0.009	0.0747	-0.0883
-15.7	0.0149	-0.0653	-0.0815	-0.0763	0.0321		-16	-0.1089	-0.1272	-0.1232	-0.1121	-0.1974		-16.1	0.0168	-0.0357	0.0104	0.0822	-0.0463
-15.6	0.02	-0.0606	-0.0827	-0.0512	0.0246		-15.9	-0.1236	-0.1161	-0.0985	-0.0909	-0.1408		-16	0.0205	-0.069	0.00090037	0.0868	-0.0134
-15.5	0.0366	-0.0522	-0.0809	-0.0444	0.003		-15.8	-0.0934	-0.1219	-0.0698	-0.0749	-0.1123		-15.9	0.0082	-0.0643	0.0138	0.0864	0.0081
-15.4	0.0382	-0.0358	-0.0725	-0.0501	-0.00165		-15.7	-0.1148	-0.0918	-0.0323	-0.1006	-0.0743		-15.8	0.0195	-0.0283	0.03	0.0571	0.01
-15.3	0.0156	-0.0466	-0.0811	-0.0634	-0.00705		-15.6	-0.0882	-0.1004	-0.0456	-0.1196	-0.057		-15.7	0.0202	-0.0252	0.0075	0.0305	0.045
-15.2	0.0025	-0.0528	-0.085	-0.0697	-0.01118		-15.5	-0.0788	-0.0884	-0.0578	-0.1065	-0.0087		-15.6	0.0032	0.0139	0.0116	0.0174	0.0324
-15.1	-0.0201	-0.0766	-0.0833	-0.0836	-0.03855		-15.4	-0.0773	-0.0661	-0.0576	-0.0797	0.0151		-15.5	-0.013	0.0064	0.0133	0.01	0.0312
-15	-0.0239	-0.0613	-0.0702	-0.0776	-0.04688		-15.3	-0.0833	-0.0326	-0.0469	-0.0611	0.0286		-15.4	-0.0144	0.0042	-9.95825e-05	-0.0034	0.0445
-14.9	0.0016	-0.028	-0.0749	-0.0602	-0.018		-15.2	-0.0807	-0.0426	-0.049	-0.0816	0.0386		-15.3	-9.97911e-05	0.0085	-0.0086	-0.0427	0.0595
-14.8	0.0396	0.0187	-0.0525	-0.0316	0.00105		-15.1	-0.0898	-0.04	-0.0558	-0.0719	0.02		-15.2	-0.0065	-0.0045	-0.0169	-0.0376	0.0444
-14.7	0.0295	0.0107	-0.0489	-0.0241	0.009		-15	-0.077	-0.0393	-0.0627	-0.0385	-0.0155		-15.1	-0.0244	-0.0077	-0.012	-0.0193	0.0425
-14.6	0.0014	0.0285	-0.0611	-0.0248	0.00818		-14.9	-0.0521	-0.0196	-0.0429	-0.0206	-0.022		-15	-0.02	-0.0245	-0.0102	-0.035	0.0514
-14.5	-0.0366	-0.0162	-0.0856	-0.0644	0.00578		-14.8	-0.0305	-0.0231	-0.02	-0.0052	-0.0508		-14.9	-0.0374	-0.0153	-0.000900768	-0.0164	0.0481
-14.4	-0.0247	-0.0296	-0.1264	-0.0857	0.0093		-14.7	-0.0073	-0.0143	-0.0055	0.0061	-0.0525		-14.8	-0.0307	0.00019912	0.0183	-0.0131	0.0609
-14.3	-0.0125	-0.0219	-0.1537	-0.0751	-0.00548		-14.6	0.0158	-0.025	0.005	0.0336	-0.0434		-14.7	-0.0262	-0.0063	0.0341	0.0091	0.0736
-14.2	-0.0201	-0.0017	-0.1621	-0.0604	-0.01973		-14.5	0.0305	-0.0368	0.0251	0.0418	-0.0652		-14.6	-0.0079	-0.0288	0.0577	0.0242	0.086
-14.1	-0.0368	-0.0192	-0.1678	-0.0532	-0.03083		-14.4	0.068	-0.042	0.0203	0.0326	-0.0688		-14.5	0.0053	-0.0331	0.0766	0.0374	0.0747
-14	-0.0351	-0.0488	-0.1816	-0.0413	-0.03765		-14.3	0.0464	-0.0613	-0.00019982	0.0276	-0.0554		-14.4	-0.0137	-0.0184	0.1086	0.0632	0.0423
-13.9	-0.0378	-0.0667	-0.195	-0.0478	-0.04065		-14.2	0.0285	-0.0618	0.0162	-0.0519	-0.0486		-14.3	-0.0242	-0.0222	0.135	0.0544	0.0327
-13.8	-0.0376	-0.0496	-0.1915	-0.0361	-0.0387		-14.1	0.0479	-0.0528	0.0158	-0.0884	-0.0463		-14.2	-0.0103	-0.0266	0.0996	0.05	0.017
-13.7	-0.0602	-0.081	-0.198	-0.0529	-0.0501		-14	0.0472	-0.0487	0.0134	-0.0997	-0.0567		-14.1	-0.0316	-0.0097	0.0942	0.0409	0.0405
-13.6	-0.0775	-0.0821	-0.1969	-0.0481	-0.04275		-13.9	0.0472	-0.0536	0.0045	-0.1127	-0.0385		-14	-0.0304	-0.0122	0.0863	0.074	0.0466
-13.5	-0.0779	-0.0759	-0.1794	-0.0487	-0.0453		-13.8	0.0222	-0.0903	-0.0025	-0.121	-0.0388		-13.9	-0.0271	0.013	0.1048	0.0839	0.0409
-13.4	-0.088	-0.0752	-0.1783	-0.0347	-0.0465		-13.7	-0.009	-0.0749	0.02	-0.1067	-0.0097		-13.8	-0.0088	0.0373	0.0932	0.0948	0.0273
-13.3	-0.0774	-0.0551	-0.1466	-0.0226	-0.02963		-13.6	0.0049	-0.0687	0.009	-0.0597	-0.0091		-13.7	-0.011	0.0548	0.0684	0.1065	0.0084
-13.2	-0.0684	-0.052	-0.1254	-0.0285	-0.02108		-13.5	0.000799988	-0.0557	0.0316	-0.0711	-0.0025		-13.6	-0.0235	0.0463	0.0535	0.0864	0.0169
-13.1	-0.0558	-0.051	-0.1083	-0.025	-0.00705		-13.4	-0.0043	-0.0371	0.0214	-0.0713	0.0187		-13.5	-0.0211	0.0485	0.0256	0.108	0.0318
-13	-0.0387	-0.0293	-0.0858	-0.0167	-0.00405		-13.3	0.0082	-0.0057	0.0297	-0.0281	0.0172		-13.4	-0.0403	0.0507	0.0392	0.1205	-0.013
-12.9	-0.0485	-0.0376	-0.1012	-0.0268	-0.0132		-13.2	0.0218	0.0341	0.0415	-0.0068	0.0136		-13.3	-0.0267	0.0527	0.0406	0.0852	-0.0116
-12.8	-0.0467	-0.0258	-0.0947	-0.0361	-0.0222		-13.1	0.0316	0.028	0.049	-0.003	0.0225		-13.2	-0.0221	0.0329	0.0201	0.0778	0.0036
-12.7	-0.0384	-0.0238	-0.0845	-0.0297	-0.02573		-13	0.0203	0.0375	0.0469	-0.0164	0.0223		-13.1	-0.0424	0.0174	0.02	0.0873	-0.0021
-12.6	-0.0333	-0.0315	-0.0699	-0.0275	-0.02288		-12.9	0.0176	0.0481	0.0531	-0.0061	0.0028		-13	-0.0408	0.016	0.0176	0.0851	0.0084
-12.5	-0.0283	-0.0212	-0.0621	-0.0276	-0.01523		-12.8	0.0261	0.0463	0.0568	-0.0222	-0.0242		-12.9	-0.0207	0.0186	0.0267	0.0712	0.0207
-12.4	-0.029	-0.0389	-0.0505	-0.0366	-0.01223		-12.7	0.0293	0.0199	0.0436	-0.0182	-0.0366		-12.8	-0.0136	0.0203	0.0377	0.0919	0.014
-12.3	-0.0404	-0.0338	-0.069	-0.0471	-0.01703		-12.6	0.0146	0.0137	0.0377	-0.0223	-0.0304		-12.7	0.0023	0.0285	0.0561	0.0902	0.0014
-12.2	-0.015	-0.0314	-0.0672	-0.0399	-0.00795		-12.5	-0.017	0.0058	0.0346	-0.0249	-0.0279		-12.6	0.0144	0.0165	0.0476	0.0775	-0.0127
-12.1	0.0041	-0.0186	-0.0417	-0.0354	-0.00938		-12.4	-0.0153	-0.0041	0.0465	-0.0288	-0.0498		-12.5	0.008	0.0116	0.0337	0.0559	-0.0228
-12	0.0258	-0.012	-0.0279	-0.0192	-0.00593		-12.3	-0.0169	0.0346	0.0517	-0.0537	-0.0627		-12.4	-0.0033	-0.000299839	0.031	0.0489	-0.0346
-11.9	0.0257	-0.0057	-0.0181	-0.0179	-0.01028		-12.2	-0.0137	0.0178	0.0525	-0.0601	-0.0515		-12.3	-0.0173	-0.000200244	0.0372	0.036	-0.0382
-11.8	0.0105	-0.0061	-0.0221	-0.0318	-0.0288		-12.1	-0.0335	0.0167	0.0418	-0.0806	-0.059		-12.2	-0.0173	-0.0086	0.031	0.0305	-0.0224
-11.7	0.0323	0.0016	-0.0054	-0.0267	-0.0183		-12	-0.055	-0.0085	0.0137	-0.0638	-0.0641		-12.1	-0.012	-0.0198	0.0256	0.0365	-0.0355
-11.6	0.0266	0.0106	-0.0089	-0.0424	-0.02753		-11.9	-0.0677	-0.0284	0.0338	-0.0898	-0.073		-12	-0.014	-0.0139	0.0422	0.0265	-0.0407
-11.5	0.0137	-0.0043	-0.0124	-0.035	-0.02985		-11.8	-0.0747	-0.0539	0.0447	-0.1081	-0.0364		-11.9	-0.0206	-0.0184	0.0545	0.0219	-0.0372
-11.4	-0.0025	-0.0397	-0.0071	-0.0333	-0.0225		-11.7	-0.0758	-0.04	0.0494	-0.1245	-0.0328		-11.8	-0.0223	-0.031	0.0452	0.0086	-0.0692
-11.3	-0.0122	-0.0346	-0.0035	-0.0292	-0.02385		-11.6	-0.0674	-0.0358	0.0566	-0.1136	0.0014		-11.7	-0.0388	-0.0121	0.0376	0.003	-0.0484
-11.2	-0.0127	-0.0215	-9.99999e-05	-0.0039	-0.0216		-11.5	-0.0549	-0.0143	0.0588	-0.1048	-0.0033		-11.6	-0.0572	0.0096	0.0438	0.0181	-0.0466
-11.1	0.0093	0.0187	0.027	0.0093	0.00623		-11.4	-0.0185	-0.0208	0.0381	-0.1234	-0.0154		-11.5	-0.0677	-0.012	0.0671	0.0251	-0.0744
-11	-0.000399817	-0.0048	0.0144	-0.0084	0.00683		-11.3	-0.04	-0.0377	0.0396	-0.1372	-0.0266		-11.4	-0.0939	-0.0053	0.0591	0.0279	-0.0581
-10.9	-0.0121	-0.0238	0.000800218	-0.0179	0.00435		-11.2	-0.0485	-0.0387	0.0196	-0.1131	-0.0501		-11.3	-0.0899	-0.0044	0.031	0.0426	-0.0431
-10.8	-0.0212	-0.0132	-0.0137	-0.0075	0.0105		-11.1	-0.0598	-0.0166	0.0197	-0.0912	0.0062		-11.2	-0.1117	-0.0043	0.0188	0.0149	-0.0431
-10.7	-0.0526	-0.0078	-0.0469	-0.0016	-0.00285		-11	-0.0585	-0.0178	0.0115	-0.0211	0.0419		-11.1	-0.093	-0.012	0.0098	0.0196	-0.0234
-10.6	-0.041	-0.0086	-0.0653	0.0097	0.0009		-10.9	-0.0762	0.0378	0.0732	0.0702	-0.0015		-11	-0.0822	-0.0083	0.016	0.0216	-0.0196
-10.5	-0.0333	-0.0393	-0.0787	0.0026	0.01545		-10.8	-0.0156	0.1098	0.1421	0.0703	0.0263		-10.9	-0.057	-0.0016	0.0368	0.0292	-0.0094
-10.4	-0.0097	-0.0326	-0.0465	0.000599558	0.02288		-10.7	0.0475	0.0963	0.1147	0.0708	0.0032		-10.8	-0.0227	-0.008	0.0404	0.0385	-0.0124
-10.3	-0.0163	-0.0126	-0.0644	0.0089	0.0264		-10.6	0.0143	0.0776	0.1026	0.0598	0.000800437		-10.7	-0.0075	-0.0053	0.0438	0.0193	0.0061
-10.2	-0.0203	-0.031	-0.0732	-0.0155	0.01725		-10.5	0.0068	0.0201	0.0667	0.0632	0.039		-10.6	-0.0027	-0.0093	0.0207	0.0339	0.0146
-10.1	-0.0375	-0.0435	-0.091	-0.0477	0.0033		-10.4	-0.0157	0.0171	0.0539	0.078	0.0341		-10.5	0.0016	-0.0047	0.0343	0.0437	0.0111
-10	-0.0142	-0.0288	-0.0726	-0.0242	0.015		-10.3	-0.0133	0.0564	0.0717	0.0559	0.0616		-10.4	0.0089	0.0194	0.0138	0.0302	0.0276
-9.9	-0.0368	-0.0548	-0.0987	-0.0403	0.00293		-10.2	0.0397	0.0309	0.0825	0.0577	0.0622		-10.3	0.0195	0.0313	0.0276	0.0281	0.0138
-9.8	-0.0318	-0.059	-0.1145	-0.0426	-0.0012		-10.1	0.0425	0.0412	0.1051	0.0442	0.057		-10.2	0.0031	0.0316	0.0417	0.0137	-0.005
-9.7	-0.0147	-0.0409	-0.1117	-0.0358	0.01073		-10	0.0585	0.0436	0.0979	0.0421	0.0567		-10.1	0.0117	0.0275	0.0276	0.0113	-0.0214
-9.6	-0.0131	-0.0515	-0.1115	-0.0411	0.00908		-9.9	0.0558	0.061	0.088	0.0419	0.0479		-10	-0.0222	-0.0101	0.0017	-0.0201	-0.0061
-9.5	-0.0419	-0.0567	-0.1152	-0.055	0.00263		-9.8	0.0444	0.0482	0.0909	0.035	0.0394		-9.9	-0.0756	-0.0273	-0.000300261	-0.0112	-0.0055
-9.4	-0.0421	-0.0663	-0.1255	-0.0379	-0.00518		-9.7	0.0511	0.0194	0.0769	0.0317	0.048		-9.8	-0.0582	-0.0102	0.0114	-0.016	0.0036
-9.3	-0.0447	-0.0717	-0.131	-0.0505	-0.01718		-9.6	0.0311	0.0079	0.0618	0.0311	0.0395		-9.7	-0.0388	-0.0246	-0.0052	-0.0172	0.0045
-9.2	-0.0455	-0.0763	-0.1171	-0.0487	-0.01845		-9.5	0.0183	0.0021	0.0599	0.0196	0.05		-9.6	-0.0349	-0.0154	-0.0013	-0.0113	0.0121
-9.1	-0.0426	-0.0565	-0.0924	-0.0431	-0.015		-9.4	0.023	-0.0071	0.0383	0.0218	0.0448		-9.5	-0.0298	-0.0065	0.0072	-0.016	0.02
-9	-0.0402	-0.0666	-0.0882	-0.0452	-0.01275		-9.3	0.0197	-0.0044	0.0511	0.0265	0.0446		-9.4	-0.0216	-0.0049	0.0027	-0.0185	0.0106
-8.9	-0.0399	-0.0792	-0.0877	-0.0455	-0.01358		-9.2	0.0124	-0.004	0.0429	0.0324	0.0305		-9.3	-0.0199	-0.0074	0.0063	-0.0125	0.0178
-8.8	-0.0263	-0.0768	-0.0837	-0.0494	-0.01298		-9.1	0.0193	-0.0046	0.0462	0.0304	0.0333		-9.2	-0.0171	-0.014	0.0065	-0.0124	0.0148
-8.7	-0.033	-0.0813	-0.084	-0.0602	-0.01733		-9	0.0319	-0.0166	0.0504	0.0362	0.0335		-9.1	-0.0203	-0.0103	0.0118	-0.0048	0.0018
-8.6	-0.0331	-0.0857	-0.0683	-0.0694	-0.02108		-8.9	0.0298	-0.0195	0.0561	0.0294	0.0306		-9	-0.0186	-0.0126	0.0158	-0.0086	0.0152
-8.5	-0.0323	-0.0828	-0.0589	-0.0629	-0.02183		-8.8	0.0286	-0.0167	0.0573	0.0465	0.0418		-8.9	-0.0109	-0.0265	0.005	0.0023	0.0234
-8.4	-0.0132	-0.0712	-0.0447	-0.0455	-0.0177		-8.7	0.0316	-0.0068	0.068	0.0628	0.0588		-8.8	-0.0087	-0.0245	0.0039	0.0065	0.0219
-8.3	0.0133	-0.0586	-0.0355	-0.0229	-0.00998		-8.6	0.0391	0.0121	0.0738	0.0768	0.0738		-8.7	0.0025	-0.0232	0.0071	0.0086	0.0167
-8.2	0.0196	-0.0509	-0.0244	-0.014	-0.000450032		-8.5	0.0488	0.0231	0.0935	0.0924	0.0723		-8.6	0.0032	-0.0258	0.0099	0.0102	0.018
-8.1	0.0066	-0.0552	-0.028	-0.0232	0.00113		-8.4	0.0658	0.0282	0.1146	0.0998	0.0732		-8.5	0.0015	-0.0298	0.0058	0.0164	0.009
-8	0.0045	-0.0586	-0.04	-0.0419	0.006		-8.3	0.0712	0.0286	0.1108	0.1032	0.0571		-8.4	0.0035	-0.0164	0.00069982	0.0135	0.0043
-7.9	-0.0026	-0.0623	-0.0476	-0.0498	0.00563		-8.2	0.0731	0.0536	0.1222	0.1078	0.0374		-8.3	0.0107	-0.0185	-0.0096	0.0096	-0.0014
-7.8	-0.0213	-0.0518	-0.0448	-0.0513	0.0048		-8.1	0.0834	0.0576	0.1133	0.1014	0.0312		-8.2	0.0048	-0.0158	-0.0147	0.0026	0.0075
-7.7	-0.0163	-0.0466	-0.0419	-0.0549	-7.49912e-05		-8	0.0767	0.0516	0.1011	0.1151	0.0088		-8.1	0.000500033	-0.0128	-0.0173	0.0023	0.0063
-7.6	-0.0047	-0.0473	-0.0397	-0.06	-0.0042		-7.9	0.061	0.0516	0.0993	0.1039	-0.0008		-8	7.73325e-08	-0.0073	-0.0141	0.0036	0.0079
-7.5	-0.0115	-0.0508	-0.0424	-0.0572	-0.01035		-7.8	0.064	0.0242	0.0836	0.097	-0.0169		-7.9	0.0087	-0.0023	-0.0256	0.0016	0.0069
-7.4	-0.0089	-0.049	-0.0385	-0.0448	-0.0084		-7.7	0.0485	0.0267	0.1046	0.0856	-0.0269		-7.8	0.0149	0.0064	-0.0342	0.0017	0.0085
-7.3	0.0034	-0.0423	-0.0325	-0.0352	-0.00848		-7.6	0.0492	0.0285	0.1046	0.0826	-0.0257		-7.7	0.0255	0.0109	-0.0288	0.0077	0.006
-7.2	-0.0025	-0.0448	-0.0325	-0.0467	-0.0111		-7.5	0.0339	0.0189	0.0954	0.0767	-0.0236		-7.6	0.025	0.0128	-0.0265	0.0058	0.0035
-7.1	0.0013	-0.0385	-0.0356	-0.0377	-0.006		-7.4	0.0282	0.0262	0.1049	0.0711	-0.0234		-7.5	0.0242	0.0123	-0.0201	0.0098	0.0062
-7	0.0037	-0.0345	-0.0355	-0.0362	-0.00443		-7.3	0.0288	0.0322	0.1127	0.067	-0.0224		-7.4	0.0228	0.0133	-0.023	0.0149	0.0134
-6.9	0.0048	-0.0326	-0.0363	-0.0294	-0.00143		-7.2	0.0309	0.0398	0.112	0.0604	-0.0068		-7.3	0.0269	0.0168	-0.0156	0.0133	0.0016
-6.8	0.0049	-0.0356	-0.0297	-0.0289	-0.00293		-7.1	0.0278	0.0323	0.0967	0.048	-0.0078		-7.2	0.0255	0.0169	-0.0222	0.0103	0.0017
-6.7	0.0106	-0.03	-0.0262	-0.0263	0.0012		-7	0.0148	0.0308	0.0947	0.0308	-0.0024		-7.1	0.0253	0.0195	-0.0211	0.0055	0.009
-6.6	0.0091	-0.0196	-0.0141	-0.0226	0.01163		-6.9	0.0144	0.0199	0.0845	0.0199	0.0134		-7	0.0188	0.0151	-0.0248	0.012	0.0101
-6.5	0.0082	-0.0196	-0.0107	-0.0256	0.01103		-6.8	0.0049	0.019	0.0767	0.0328	0.0313		-6.9	0.0135	0.0139	-0.0121	0.0119	0.0099
-6.4	0.0165	-0.0165	-0.0127	-0.0306	0.0072		-6.7	-0.000799895	0.0244	0.072	0.0379	0.0359		-6.8	0.0162	0.0132	-0.0064	0.0126	0.0177
-6.3	0.0285	-0.0081	-0.0018	-0.0219	0.01245		-6.6	0.0013	0.0355	0.0723	0.031	0.0542		-6.7	0.0131	0.0175	-0.0051	0.0185	0.0229
-6.2	0.0251	-0.0069	0.0074	-0.0154	0.01433		-6.5	0.0021	0.0394	0.0722	0.0132	0.0634		-6.6	0.0111	0.0168	-0.0089	0.0081	0.0186
-6.1	0.0216	-0.0071	0.0161	-0.001	0.0093		-6.4	0.0043	0.0464	0.062	-0.0054	0.0514		-6.5	0.0113	0.0172	0.000300092	0.0114	0.0125
-6	0.0238	-0.0065	0.0126	0.0047	0.01035		-6.3	-0.0047	0.0502	0.056	-0.0214	0.0686		-6.4	0.0186	0.0098	0.0042	0.0157	0.0057
-5.9	0.0201	-0.0086	0.0063	0.0017	0.0111		-6.2	-0.0082	0.0374	0.0465	-0.0201	0.0667		-6.3	0.0183	0.0104	0.0057	0.004	0.0057
-5.8	0.0262	0.0108	0.0124	0.0102	0.01905		-6.1	-0.0172	0.0368	0.0441	-0.0222	0.0762		-6.2	0.023	0.007	0.0031	-0.0014	0.0069
-5.7	0.0219	0.0158	0.0157	0.0076	0.01575		-6	-0.0093	0.0314	0.0305	-0.0218	0.0655		-6.1	0.0104	0.0076	0.0052	0.0005	0.0095
-5.6	0.0197	0.0081	0.0148	0.0022	0.01658		-5.9	-0.0095	0.0416	0.0284	-0.0256	0.0386		-6	0.0078	0.0065	0.0059	0.0036	0.0079
-5.5	0.0102	0.0068	0.016	0.0019	0.01418		-5.8	-0.0015	0.0229	0.0018	-0.0353	0.0183		-5.9	0.0071	0.0078	0.0196	0.0103	0.0037
-5.4	0.0032	0.0046	0.01	-0.0012	0.00765		-5.7	-0.0132	0.0114	-0.0214	-0.0369	-0.0023		-5.8	0.0032	0.004	0.0159	0.0086	0.0088
-5.3	-0.0024	0.0018	-0.0046	-0.0022	0.00705		-5.6	-0.0331	-0.0115	-0.0297	-0.0372	-0.0038		-5.7	0.0018	0.0038	0.0115	0.0035	0.0088
-5.2	-0.0027	0.0117	-0.0018	0.0051	0.00645		-5.5	-0.0427	-0.0171	-0.0354	-0.0176	-0.0126		-5.6	0.0061	-0.000500015	0.0103	0.0008	0.0104
-5.1	-0.0022	0.0153	-0.0028	0.001	0.00623		-5.4	-0.0526	-0.011	-0.025	-0.0214	0.000200187		-5.5	0.0091	-0.0076	0.0103	-0.0052	0.005
-5	0.0017	0.0088	-0.0039	-0.0013	-0.00225		-5.3	-0.0375	-0.02	-0.0257	-0.0059	0.0065		-5.4	0.0053	-0.011	-0.0058	-0.0097	0.0052
-4.9	0.0051	0.0124	0.0036	0.0025	-0.0039		-5.2	-0.0387	-0.009	-0.016	-0.007	0.01		-5.3	-0.0044	-0.0188	-0.0092	-0.0075	0.0085
-4.8	-0.0032	0.0034	0.0014	0.0065	-0.00788		-5.1	-0.0218	-0.0111	-0.0134	-0.0048	0.0112		-5.2	-0.0038	-0.0164	-0.0038	-0.0019	0.0082
-4.7	-0.0056	0.0005	-0.0012	0.0091	-0.00968		-5	-0.0173	-0.0116	-0.0123	0.0004	0.013		-5.1	0.0021	-0.0037	-0.0028	0.0034	-0.0025
-4.6	-0.0109	-0.0078	-0.0023	0.0066	-0.0117		-4.9	-0.013	-0.0167	-0.0138	-0.0053	0.0103		-5	0.0073	-0.0022	0.0032	0.0008	-0.0063
-4.5	-0.006	-0.0149	-0.002	0.0045	-0.0159		-4.8	-0.0164	-0.0256	-0.0102	-0.0031	0.0047		-4.9	0.0061	0.0033	0.000400198	-0.0019	-0.0076
-4.4	-0.0072	-0.0076	-0.0023	0.0002	-0.01905		-4.7	-0.0085	-0.0386	-0.0132	-0.0035	0.0079		-4.8	-0.0025	0.000800012	-0.0047	-0.0075	-0.0126
-4.3	-0.0076	-0.001	-0.0004	0.0008	-0.01943		-4.6	-0.0041	-0.0466	-0.0197	0.0018	0.0021		-4.7	-0.0036	-0.0032	-0.0115	-0.0138	-0.0201
-4.2	-0.0136	-0.0014	0.0025	-0.0102	-0.02993		-4.5	-0.0021	-0.0422	-0.0195	0.0011	-0.0019		-4.6	-0.0099	-0.0047	-0.013	-0.0195	-0.0208
-4.1	-0.014	-0.0075	0.008	-0.014	-0.02663		-4.4	0.0018	-0.0485	-0.0202	-0.0044	-0.0061		-4.5	-0.011	-0.0094	-0.0184	-0.0165	-0.0187
-4	-0.0143	-0.0116	0.0033	-0.0248	-0.02798		-4.3	0.0007	-0.0448	-0.0229	0.0045	-0.0142		-4.4	-0.0142	-0.0083	-0.0096	-0.015	-0.0183
-3.9	-0.0179	-0.0106	-0.0088	-0.0337	-0.02903		-4.2	0.0075	-0.0426	-0.0219	0.0033	-0.0176		-4.3	-0.0129	-0.0056	-0.0031	-0.0158	-0.0139
-3.8	-0.0172	-0.0055	-0.0123	-0.0346	-0.02565		-4.1	0.0173	-0.0501	-0.0244	0.0091	-0.0279		-4.2	-0.0124	-0.008	-0.0018	-0.0173	-0.0118
-3.7	-0.0261	-0.0095	-0.0144	-0.0379	-0.02858		-4	0.0142	-0.0595	-0.0255	0.0116	-0.0356		-4.1	-0.0137	-0.0101	-0.0074	-0.0139	-0.0099
-3.6	-0.027	-0.0098	-0.0233	-0.037	-0.0255		-3.9	0.0147	-0.063	-0.0276	-0.0093	-0.0347		-4	-0.0129	-0.0123	-0.0088	-0.0127	-0.0049
-3.5	-0.0236	-0.0059	-0.0241	-0.0283	-0.02085		-3.8	0.0132	-0.0662	-0.0275	-0.0127	-0.0298		-3.9	-0.0191	-0.0022	-0.000600221	-0.0035	-0.0084
-3.4	-0.0287	-0.0098	-0.0229	-0.0249	-0.02655		-3.7	0.0124	-0.062	-0.0223	-0.0152	-0.0351		-3.8	-0.0127	0.0034	0.0059	-0.0066	-0.01
-3.3	-0.0282	0.0012	-0.025	-0.0205	-0.0276		-3.6	0.0178	-0.0614	-0.0128	-0.0028	-0.0402		-3.7	-0.0034	-0.00069984	0.0048	-0.0073	-0.0102
-3.2	-0.0357	0.002	-0.0208	-0.0223	-0.03053		-3.5	0.0116	-0.0517	0.0065	-0.0052	-0.039		-3.6	-0.0101	-0.000200012	0.0039	-0.0096	-0.0176
-3.1	-0.036	0.0093	-0.0091	-0.0251	-0.02918		-3.4	0.0126	-0.0552	0.0042	-0.003	-0.0338		-3.5	-0.0081	-0.0008	0.0038	-0.0154	-0.0211
-3	-0.0361	-0.000399999	-0.0086	-0.0303	-0.03923		-3.3	0.0053	-0.0624	0.0158	0.0085	-0.0404		-3.4	-0.0152	-0.0087	0.0067	-0.0183	-0.0232
-2.9	-0.0494	-0.0125	-0.0174	-0.0409	-0.04298		-3.2	0.0042	-0.0509	0.0273	0.0089	-0.0322		-3.3	-0.0198	-0.0163	0.0104	-0.0094	-0.0166
-2.8	-0.0534	-0.0178	-0.0207	-0.0379	-0.04073		-3.1	0.0077	-0.0466	0.0246	0.0159	-0.0266		-3.2	-0.0256	-0.0093	0.0241	-0.0095	-0.0106
-2.7	-0.053	-0.0252	-0.0095	-0.0367	-0.04365		-3	0.0012	-0.0493	0.02	0.0138	-0.0141		-3.1	-0.0297	-0.0091	0.0285	-0.0032	-0.0122
-2.6	-0.0552	-0.027	-0.0076	-0.0465	-0.0495		-2.9	0.0045	-0.0402	0.0273	0.0211	-0.0257		-3	-0.0349	-0.0033	0.0346	0.0033	-0.0093
-2.5	-0.0514	-0.0285	-0.0069	-0.0415	-0.05588		-2.8	0.0171	-0.0378	0.0238	0.0129	-0.0226		-2.9	-0.0247	0.0025	0.0305	0.0014	-0.014
-2.4	-0.0452	-0.0082	0.0037	-0.0354	-0.06458		-2.7	0.0203	-0.0387	0.0175	0.012	-0.0383		-2.8	-0.019	0.0097	0.0329	0.0099	-0.0172
-2.3	-0.059	-0.0031	-0.0023	-0.0441	-0.07103		-2.6	0.0079	-0.0385	0.0091	0.0035	-0.0461		-2.7	-0.0219	0.0134	0.0375	0.0053	-0.0185
-2.2	-0.0603	0.004	0.000899931	-0.0479	-0.06743		-2.5	0.0134	-0.0562	-0.0152	-0.0015	-0.0748		-2.6	-0.0178	0.0042	0.0399	0.0069	-0.0119
-2.1	-0.0728	-0.0091	-0.0091	-0.0671	-0.06585		-2.4	-0.0023	-0.0565	-0.0201	-0.0082	-0.0696		-2.5	-0.0081	0.0082	0.0456	0.0112	-0.0037
-2	-0.0866	-0.0273	-0.0183	-0.0723	-0.0642		-2.3	0.0014	-0.0552	-0.028	-0.0075	-0.0783		-2.4	-0.0092	0.013	0.0493	0.0107	0.0046
-1.9	-0.08	-0.0301	-0.0062	-0.0664	-0.05213		-2.2	-0.014	-0.0495	-0.0081	-0.0141	-0.0859		-2.3	-0.0119	0.0189	0.0439	0.0145	0.0131
-1.8	-0.085	-0.0223	-0.0162	-0.0589	-0.03105		-2.1	-0.0277	-0.0491	-0.0051	-0.0215	-0.0932		-2.2	-0.0108	0.0242	0.0651	0.0077	0.0224
-1.7	-0.0884	-0.025	-0.034	-0.0549	-0.01838		-2	-0.0321	-0.0405	0.0159	-0.0166	-0.1037		-2.1	-0.0092	0.0145	0.0665	0.0102	0.0352
-1.6	-0.0893	-0.0325	-0.0105	-0.0503	-0.0144		-1.9	-0.0305	-0.0252	0.014	-0.0085	-0.086		-2	0.002	0.0123	0.0644	0.0226	0.0589
-1.5	-0.0777	-0.0307	-0.000400001	-0.0404	-0.00593		-1.8	-0.0358	-0.0189	0.0058	0.0086	-0.0729		-1.9	-0.000499999	0.0089	0.0669	0.0334	0.068
-1.4	-0.0991	-0.0573	-0.003	-0.056	-0.03		-1.7	-0.0357	0.0067	0.0071	0.0505	-0.0397		-1.8	0.0038	0.0306	0.0968	0.0485	0.0514
-1.3	-0.0777	-0.0573	-0.000400001	-0.056	-0.00593		-1.6	-0.0275	0.0356	0.036	0.0697	-0.0729		-1.7	0.0082	0.026	0.0779	0.021	0.0198
-1.2	-0.0358	-0.0439	0.0269	-0.0479	0.00473		-1.5	0.0232	0.0799	0.036	0.0766	-0.0729		-1.6	0.0028	0.0098	0.0513	-0.000500001	0.0449
-1.1	-0.0252	-0.0307	0.039	-0.0404	0.0081		-1.4	0.0186	0.0799	0.036	0.0766	-0.0397		-1.5	-0.0164	-0.0026	0.0111	0.0146	0.0198
-1	-0.0249	-0.0089	0.0632	0.0282	0.02445		-1.3	0.0232	0.1098	0.036	0.1	-0.0292		-1.4	-0.0547	0.0263	0.0446	0.0531	0.0263
-0.9	-0.0252	-0.0307	0.039	-0.0232	0.0234		-1.2	0.0875	0.0799	0.0527	0.1	0.0272		-1.3	-0.0314	0.0368	0.0733	0.0598	0.0263
-0.8	-0.0249	-0.0089	0.039	0.02249	0.02445		-1.1	0.0232	0.0799	0.0527	0.1	0.0272		-1.2	0.0126	0.0569	0.0733	0.0598	0.0337
-0.7	-0.0242	0.0051	0.0632	0.02249	0.02828		-1	0.0232	0.076	0.036	0.1	0.0272		-1.1	0.0584	0.0781	0.0802	0.0598	0.0263
-0.6	-0.0049	0.0154	0.0641	0.0238	0.05393		-0.9	0.0232	0.0799	0.036	0.1045	0.0351		-1	0.055	0.0781	0.0802	0.0565	0.0198
-0.5	0.0035	0.0541	0.0677	0.0282	0.05993		-0.8	0.0232	0.0799	0.0527	0.1084	0.092		-0.9	0.055	0.0569	0.0802	0.0565	0.0198
-0.4	0.01441	0.0592	0.0826	0.0641	0.06135		-0.7	0.0875	0.0982	0.05949	0.1405	0.0961		-0.8	0.055	0.0368	0.0733	0.0565	0.0198
-0.3	0.0183	0.073	0.1128	0.0672	0.07252		-0.6	0.0923	0.1098	0.0921	0.1417	0.1094		-0.7	0.055	0.0569	0.0802	0.0598	0.017
-0.2	0.0716	0.1341	0.1362	0.101	0.19582		-0.5	0.1077	0.1147	0.1346	0.1593	0.1237		-0.6	0.055	0.07186	0.086	0.0741	0.0047
-0.1	1.2922	0.247	0.13711	0.1129	1.37685		-0.4	0.11519	0.1555	0.1385	0.1985	0.13029		-0.5	0.0584	0.0781	0.1011	0.0833	0.0028
0	1.48311	0.289	0.44727	0.12759	1.4424		-0.3	0.1313	0.201	0.1818	0.45579	0.1843		-0.4	0.0603	0.0874	0.1017	0.0741	-0.0069
0.1	2.94307	2.0285	2.7875	0.5994	2.87468		-0.2	0.1339	0.221	0.206	0.6906	1.1009		-0.3	0.0612	0.0885	0.1073	0.0598	-0.0108
0.2	3.03748	3.5811	4.7286	1.7409	4.78208		-0.1	0.154	0.2636	0.3755	0.7913	1.27		-0.2	0.072	0.0908	0.1096	0.0565	-0.0512
0.3	3.04308	3.91957	4.8974	3.3638	5.19833		0	0.1678	0.3867	0.5932	2.7456	3.7326		-0.1	0.0725	0.1015	0.1818	0.0531	-0.1643
0.4	3.13878	3.9706	4.9337	4.5396	5.20455		0.1	0.7121	0.9116	2.2339	3.82561	4.90889		0	0.0731	0.1065	0.34646	0.0531	-0.4483
0.5	3.26811	4.0008	5.01678	4.9138	5.4555		0.2	1.3239	2.1855	2.8937	4.0419	5.3243		0.1	0.1805	0.5939	0.44778	0.0531	-0.52859
0.6	3.3002	4.0379	5.02947	5.2299	5.50373		0.3	1.6281	2.1858	2.9238	4.1204	5.4669		0.2	0.84187	1.18828	0.47238	0.0158	-1.07158
0.7	3.36177	4.1017	5.04308	5.3638	5.54685		0.4	1.6886	2.2064	2.9438	4.2773	5.4779		0.3	0.9352	1.32171	0.53505	-0.0285	-1.1135
0.8	3.3917	4.1278	5.05758	5.4468	5.66138		0.5	1.6886	2.263	2.9583	4.2902	5.5089		0.4	1.02398	1.59748	0.5438	-0.0285	-1.5234
0.9	3.39738	4.1476	5.07547	5.6165	6.14813		0.6	1.6886	2.2819	2.9995	4.3144	5.5277		0.5	1.0755	1.71198	0.58047	-0.0573	-2.04142
1	3.4028	4.15	5.0773	5.6569	6.26543		0.7	1.7471	2.3061	3	4.3632	5.6117		0.6	1.1015	1.71198	0.64099	-0.0772	-2.1457
1.1	3.42187	4.18058	5.135	5.7718	6.66638		0.8	1.7748	2.3061	3.0304	4.3901	5.65799		0.7	1.13457	1.71448	0.65228	-0.1066	-2.18484
1.2	3.43009	4.2025	5.2501	5.8864	6.90908		0.9	1.8083	2.3061	3.1345	4.42588	5.7361		0.8	1.16508	1.72265	0.6572	-0.1109	-2.18484
1.3	3.43038	4.2593	5.26829	6.4002	6.95843		1	1.8391	2.3137	3.201	4.43901	5.9623		0.9	1.171	1.72265	0.70405	-0.1109	-2.2019
1.4	3.43038	4.2593	5.26829	6.534	6.95843		1.1	1.8544	2.365	3.3045	4.49979	6.1312		1	1.2032	1.72265	0.72029	-0.1357	-2.2103
1.5	3.43009	4.2025	5.2501	6.5686	6.95843		1.2	1.8681	2.4091	3.3101	4.5188	6.3534		1.1	1.2157	1.7349	0.78376	-0.1357	-2.289
1.6	3.42187	4.18058	5.135	6.8043	7.58618		1.3	1.8705	2.41	3.3218	4.5188	6.5131		1.2	1.2428	1.78514	0.78737	-0.1373	-2.4133
1.7	3.43009	4.15	5.2501	7.2507	7.90103		1.4	1.9431	2.41	3.3101	4.49979	6.7298		1.3	1.31549	1.7909	0.78737	-0.1589	-2.44415
1.8	3.43009	4.15	5.26829	7.2858	8.06858		1.5	1.8705	2.4091	3.3045	4.5197	7.0985		1.4	1.31549	1.79959	0.78737	-0.1865	-2.485
1.9	3.43038	4.2025	5.28498	7.3817	8.15213		1.6	1.8681	2.365	3.201	4.5727	7.2856		1.5	1.31549	1.81729	0.78376	-0.2582	-2.4883
2	3.4698	4.2025	5.4001	7.5288	8.54288		1.7	1.8544	2.3137	3.1345	4.8318	7.5821		1.6	1.2428	1.79959	0.72029	-0.2582	-2.50531
2.1	3.51069	4.3372	5.5177	7.7967	8.796		1.8	1.8391	2.3061	3.201	4.9056	7.8117		1.7	1.2157	1.79959	0.72029	-0.2582	-2.50531
2.2	3.5414	4.3372	5.59759	7.8371	9.09683		1.9	1.8083	2.3061	3.201	5.0819	8.037		1.8	1.2428	1.7909	0.72029	-0.1865	-2.4883
2.3	3.5537	4.4499	5.59759	8.1727	9.44738		2	1.7748	2.3137	3.3101	5.1566	8.1691		1.9	1.31549	1.7909	0.78376	-0.1589	-2.485
2.4	3.56699	4.4942	5.6253	8.253	9.5187		2.1	1.7748	2.365	3.3218	5.2127	8.359		2	1.3241	1.7349	0.72029	-0.1373	-2.2103
2.5	3.4698	4.4499	5.6253	8.253	9.7302		2.2	1.8391	2.365	3.421	5.2251	8.6371		2.1	1.3253	1.7909	0.84509	-0.1357	-2.2019
2.6	3.4807	4.3236	5.8314	8.377	9.89895		2.3	1.8544	2.1842	3.3218	5.3815	8.8795		2.2	1.3399	1.7909	0.8495	-0.1357	-2.2019
2.7	3.4866	4.32	5.8833	8.502	9.9975		2.4	1.8681	2.1842	3.5058	5.5394	9.0573		2.3	1.3399	1.6021	0.8495	-0.1066	-2.1042
2.8	3.6125	4.4532	5.9691	8.662	10.2322		2.5	1.8544	2.4403	3.62	5.6381	9.1545		2.4	1.3253	1.5763	0.8876	-0.0914	-1.9765
2.9	3.7327	4.595	6.156	8.8851	10.4704		2.6	1.8931	2.5186	3.6411	5.6646	9.3286		2.5	1.2428	1.5443	0.9517	-0.1071	-1.9222
3	3.8433	4.8709	6.4276	9.2816	10.8434		2.7	1.8831	2.5135	3.5964	5.7762	9.5675		2.6	1.2428	1.6967	0.9213	-0.0547	-1.7807
3.1	3.68121	4.7125	6.22411	9.2555	10.8214		2.8	1.8417	2.5145	3.7287	5.8359	9.7841		2.7	1.4217	1.9099	0.9351	0.0075	-1.8117
3.2	3.7135	4.733	6.2441	9.4256	10.922		2.9	1.8229	2.5201	3.7764	5.9028	10.0419		2.8	1.413	1.8273	1.0518	0.0903	-1.7233
3.3	3.7187	4.5891	6.2841	9.4058	11.0516		3	1.8418	2.5607	3.841	5.9777	10.2267		2.9	1.4972	1.8258	0.9827	0.3397	-1.5989
3.4	3.7061	4.652	6.3932	9.4872	11.1472		3.1	1.8837	2.5778	3.9185	6.1073	10.3693		3	1.4564	1.9011	1.0372	0.4125	-1.6759
3.5	3.8045	4.6663	6.4447	9.5965	11.2862		3.2	1.93	2.6242	3.9708	6.2205	10.4843		3.1	1.4292	1.8867	1.0516	0.3356	-1.6455
3.6	3.8095	4.7128	6.4886	9.6794	11.4277		3.3	1.9384	2.6553	4.0304	6.316	10.6195		3.2	1.4459	1.9215	1.0036	0.171	-1.5376
3.7	3.7655	4.7208	6.5337	9.6964	11.5379		3.4	1.9658	2.6531	4.0818	6.4184	10.7599		3.3	1.4468	1.8667	0.9653	0.2441	-1.5669
3.8	3.7755	4.7536	6.5879	9.7496	11.6899		3.5	1.9883	2.6771	4.1465	6.5159	10.9027		3.4	1.3363	1.8797	1.0337	0.1852	-1.5753
3.9	3.7845	4.7543	6.642	9.8159	11.8135		3.6	2.0029	2.7188	4.2171	6.6148	11.0624		3.5	1.3836	1.847	0.9847	0.1657	-1.6031
4	3.767	4.7501	6.6593	9.8732	11.9192		3.7	2.0159	2.7503	4.2614	6.6996	11.2286		3.6	1.358	1.8462	0.9683	0.1739	-1.5897
4.1	3.7938	4.7969	6.7139	9.9764	12.064		3.8	2.0348	2.7848	4.2928	6.7929	11.3674		3.7	1.3123	1.8239	0.9409	0.1836	-1.5758
4.2	3.7816	4.8274	6.7134	10.0548	12.1781		3.9	2.0511	2.8197	4.3259	6.8805	11.516		3.8	1.2691	1.8181	0.9495	0.1912	-1.5701
4.3	3.8088	4.8816	6.756	10.1486	12.3026		4	2.0477	2.8282	4.3637	6.9822	11.6588		3.9	1.2644	1.8237	0.9562	0.2115	-1.5417
4.4	3.8301	4.9214	6.7887	10.2313	12.4271		4.1	2.0404	2.8338	4.4029	7.0622	11.8091		4	1.2616	1.8	0.9507	0.1991	-1.5128
4.5	3.8428	4.9334	6.845	10.3421	12.5496		4.2	2.039	2.8488	4.4286	7.15	11.9537		4.1	1.262	1.8244	0.9859	0.2143	-1.5097
4.6	3.8203	4.9599	6.8832	10.4271	12.66		4.3	2.0445	2.8808	4.4578	7.2523	12.1091		4.2	1.2786	1.861	1.0082	0.212	-1.4886
4.7	3.8703	5.0053	6.9524	10.5306	12.7916		4.4	2.0461	2.9125	4.4957	7.3313	12.2557		4.3	1.3023	1.8719	1.0192	0.2292	-1.4903
4.8	3.8798	5.0177	6.9784	10.6123	12.9148		4.5	2.0583	2.9381	4.5311	7.4003	12.4082		4.4	1.321	1.8764	1.0431	0.2304	-1.4791
4.9	3.9075	5.056	7.0456	10.6932	13.0409		4.6	2.0633	2.9582	4.5684	7.467	12.5505		4.5	1.3257	1.8482	1.0289	0.238	-1.4582
5	3.921	5.0713	7.0936	10.768	13.1636		4.7	2.0779	2.9816	4.6087	7.5391	12.677		4.6	1.3297	1.8464	1.0478	0.2475	-1.4273
5.1	3.9298	5.0951	7.1455	10.8641	13.2863		4.8	2.0941	2.9966	4.6526	7.6147	12.8145		4.7	1.3453	1.855	1.065	0.2705	-1.4223
5.2	3.9511	5.1271	7.1921	10.9674	13.4017		4.9	2.1061	3.0177	4.6921	7.6942	12.9604		4.8	1.3554	1.8591	1.0879	0.2648	-1.4155
5.3	3.9817	5.1783	7.2658	11.0748	13.5259		5	2.1102	3.0451	4.7372	7.7656	13.0944		4.9	1.373	1.8647	1.1019	0.271	-1.4047
5.4	4.0006	5.1949	7.3204	11.1612	13.6371		5.1	2.1209	3.0637	4.7671	7.8513	13.2369		5	1.3799	1.868	1.1229	0.2806	-1.3867
5.5	4.0222	5.2176	7.3535	11.2348	13.7332		5.2	2.1184	3.0756	4.8245	7.9523	13.3571		5.1	1.391	1.8792	1.1275	0.2897	-1.3926
5.6	4.0314	5.2446	7.3835	11.313	13.8274		5.3	2.1284	3.1033	4.8906	8.0345	13.4796		5.2	1.4024	1.8924	1.1413	0.2818	-1.3788
5.7	4.0457	5.2625	7.4085	11.3834	13.9276		5.4	2.1358	3.1187	4.9483	8.1093	13.6008		5.3	1.431	1.8819	1.1336	0.29	-1.3773
5.8	4.0485	5.283	7.4391	11.4602	14.0256		5.5	2.135	3.1354	4.9856	8.1911	13.7242		5.4	1.4356	1.8827	1.1386	0.294	-1.3686
5.9	4.0658	5.3043	7.4736	11.545	14.1288		5.6	2.1361	3.1627	5.0329	8.2908	13.8492		5.5	1.445	1.8796	1.1379	0.3049	-1.3622
6	4.0771	5.326	7.5126	11.6198	14.2348		5.7	2.1428	3.1885	5.0803	8.3724	13.9794		5.6	1.4471	1.8921	1.142	0.313	-1.3639
6.1	4.0994	5.3484	7.5489	11.6943	14.3474		5.8	2.1544	3.1977	5.1099	8.4636	14.1114		5.7	1.4606	1.8939	1.1494	0.3084	-1.3726
6.2	4.1147	5.3719	7.5786	11.7535	14.4451		5.9	2.153	3.2196	5.1516	8.5444	14.2166		5.8	1.4681	1.8925	1.145	0.3041	-1.3724
6.3	4.1301	5.398	7.6238	11.8186	14.5358		6	2.1625	3.2287	5.1861	8.6059	14.3462		5.9	1.4646	1.8882	1.1391	0.2956	-1.3788
6.4	4.1392	5.4197	7.6576	11.8795	14.6315		6.1	2.1718	3.2379	5.2165	8.6786	14.485		6	1.4622	1.8782	1.1348	0.2875	-1.3823
6.5	4.1485	5.4373	7.6904	11.9501	14.7288		6.2	2.1733	3.2706	5.2646	8.7351	14.6151		6.1	1.4646	1.8719	1.1319	0.2914	-1.3762
6.6	4.1532	5.4562	7.7362	12.0169	14.8273		6.3	2.1871	3.2833	5.3063	8.7959	14.7315		6.2	1.4637	1.8766	1.1321	0.2981	-1.3711
6.7	4.1679	5.4715	7.7674	12.0728	14.9235		6.4	2.1925	3.31	5.3427	8.8612	14.8477		6.3	1.4637	1.8808	1.1417	0.301	-1.376
6.8	4.1848	5.4947	7.8097	12.1467	15.0187		6.5	2.2039	3.3351	5.3869	8.93	14.968		6.4	1.4595	1.8827	1.139	0.3001	-1.3757
6.9	4.1959	5.5177	7.857	12.2235	15.1073		6.6	2.2161	3.3546	5.4191	9.0085	15.0806		6.5	1.452	1.8859	1.1382	0.3	-1.3858
7	4.1983	5.5279	7.8862	12.2824	15.1914		6.7	2.2314	3.3903	5.4728	9.0834	15.1978		6.6	1.4458	1.8825	1.14	0.2931	-1.4025
7.1	4.2002	5.5345	7.9243	12.345	15.2741		6.8	2.2515	3.4169	5.5069	9.152	15.3116		6.7	1.4376	1.8783	1.1318	0.2875	-1.3954
7.2	4.2032	5.5425	7.9536	12.4073	15.3446		6.9	2.2688	3.4414	5.5466	9.2122	15.4263		6.8	1.4325	1.8752	1.127	0.2893	-1.4075
7.3	4.2219	5.5605	7.9851	12.482	15.4322		7	2.2882	3.4587	5.5842	9.2864	15.5301		6.9	1.415	1.8767	1.1284	0.2881	-1.4135
7.4	4.2306	5.5699	8.0096	12.5495	15.517		7.1	2.2994	3.4779	5.6151	9.3703	15.6582		7	1.4169	1.8687	1.1239	0.2829	-1.4162
7.5	4.2441	5.5862	8.0361	12.6107	15.6052		7.2	2.305	3.4924	5.6484	9.4621	15.7724		7.1	1.4133	1.8671	1.1214	0.2926	-1.4221
7.6	4.2502	5.6114	8.0707	12.6734	15.6898		7.3	2.3094	3.5164	5.6843	9.5484	15.8839		7.2	1.4106	1.8814	1.1193	0.2869	-1.4361
7.7	4.2608	5.6424	8.1005	12.744	15.7744		7.4	2.3339	3.5437	5.7211	9.616	15.9898		7.3	1.4112	1.8822	1.1176	0.2722	-1.4411
7.8	4.2645	5.6614	8.123	12.8055	15.853		7.5	2.3452	3.5568	5.7588	9.6812	16.0984		7.4	1.4113	1.877	1.1112	0.2689	-1.4478
7.9	4.2711	5.6853	8.1669	12.8659	15.9299		7.6	2.3605	3.5678	5.7939	9.7381	16.2238		7.5	1.3996	1.8774	1.1128	0.2638	-1.4566
8	4.2744	5.7038	8.2042	12.9212	16.0033		7.7	2.3805	3.6069	5.8278	9.7968	16.3424		7.6	1.4048	1.8867	1.1091	0.2659	-1.4523
8.1	4.2763	5.7182	8.2338	12.981	16.0863		7.8	2.3934	3.6315	5.864	9.8682	16.4486		7.7	1.4088	1.8894	1.1049	0.2687	-1.4635
8.2	4.2846	5.7346	8.2606	13.0369	16.1642		7.9	2.405	3.6594	5.9105	9.9287	16.5504		7.8	1.3975	1.8922	1.1127	0.2617	-1.4797
8.3	4.2883	5.7383	8.2902	13.082	16.2403		8	2.4181	3.6849	5.9469	9.9869	16.6565		7.9	1.3897	1.89	1.1145	0.2555	-1.4814
8.4	4.2892	5.7409	8.3113	13.1244	16.315		8.1	2.4254	3.6992	5.9787	10.0513	16.7574		8	1.387	1.8789	1.1053	0.2459	-1.4757
8.5	4.3032	5.7568	8.3357	13.1867	16.4058		8.2	2.4318	3.718	6.0147	10.1025	16.8456		8.1	1.3787	1.8725	1.1009	0.2504	-1.4699
8.6	4.3063	5.7619	8.3515	13.2325	16.4793		8.3	2.4572	3.7409	6.0518	10.1447	16.9292		8.2	1.3757	1.8679	1.096	0.2555	-1.4654
8.7	4.3123	5.772	8.3771	13.2896	16.5515		8.4	2.4661	3.7526	6.0741	10.1895	17.0326		8.3	1.3748	1.8651	1.0929	0.2576	-1.4627
8.8	4.3181	5.7922	8.4229	13.3464	16.6276		8.5	2.4671	3.7558	6.1093	10.2509	17.1431		8.4	1.3787	1.8633	1.0977	0.2479	-1.4723
8.9	4.3287	5.815	8.4586	13.3996	16.7156		8.6	2.4856	3.7835	6.1628	10.3002	17.2562		8.5	1.3777	1.8589	1.0931	0.235	-1.465
9	4.3399	5.8399	8.4989	13.4632	16.8051		8.7	2.5014	3.7962	6.2002	10.3495	17.3497		8.6	1.3663	1.8438	1.0884	0.2397	-1.4455
9.1	4.3505	5.8454	8.532	13.5242	16.891		8.8	2.5016	3.8026	6.2379	10.406	17.4562		8.7	1.3539	1.8375	1.1022	0.2406	-1.4513
9.2	4.3594	5.867	8.5667	13.5852	16.9774		8.9	2.515	3.8194	6.2612	10.4733	17.5493		8.8	1.3642	1.839	1.1128	0.2424	-1.4448
9.3	4.3681	5.888	8.5902	13.6328	17.0564		9	2.5236	3.8556	6.3018	10.5253	17.6284		8.9	1.3702	1.8406	1.1126	0.2475	-1.4434
9.4	4.3877	5.9098	8.6273	13.6943	17.138		9.1	2.5482	3.8766	6.3255	10.5813	17.7188		9	1.3835	1.8469	1.1191	0.2551	-1.4547
9.5	4.3992	5.9295	8.661	13.7686	17.2133		9.2	2.5671	3.8808	6.3404	10.6451	17.8139		9.1	1.3985	1.8507	1.1229	0.2448	-1.4457
9.6	4.416	5.9546	8.7006	13.833	17.2928		9.3	2.5722	3.8964	6.3687	10.701	17.909		9.2	1.4003	1.846	1.1189	0.2459	-1.4342
9.7	4.4304	5.9785	8.7228	13.8976	17.3726		9.4	2.5776	3.9156	6.4017	10.7589	18.0084		9.3	1.3931	1.8393	1.1098	0.2538	-1.4401
9.8	4.4412	6.0071	8.7647	13.9659	17.4548		9.5	2.5889	3.9386	6.4286	10.8207	18.0895		9.4	1.3974	1.842	1.1047	0.2547	-1.4275
9.9	4.4534	6.025	8.7957	14.0183	17.5313		9.6	2.6038	3.9659	6.4629	10.8792	18.1781		9.5	1.4025	1.8532	1.1047	0.2629	-1.42
10	4.4673	6.0448	8.831	14.0779	17.6028		9.7	2.6106	3.9912	6.4894	10.9365	18.2495		9.6	1.4127	1.8516	1.1121	0.2597	-1.4249
10.1	4.4755	6.0598	8.855	14.1402	17.6764		9.8	2.62	4.0145	6.5266	10.9828	18.3449		9.7	1.4198	1.8379	1.1115	0.2572	-1.4275
10.2	4.4829	6.0737	8.8827	14.186	17.7481		9.9	2.6301	4.0336	6.5607	11.0387	18.4365		9.8	1.4239	1.8286	1.1145	0.2564	-1.4233
10.3	4.4847	6.0794	8.9035	14.2197	17.807		10	2.6402	4.0506	6.5845	11.0917	18.5359		9.9	1.4293	1.8371	1.1099	0.2482	-1.4094
10.4	4.4964	6.0964	8.9339	14.2795	17.883		10.1	2.6467	4.0613	6.6185	11.1588	18.6282		10	1.4286	1.8388	1.1095	0.2508	-1.4113
10.5	4.5099	6.1092	8.9567	14.3317	17.9724		10.2	2.6474	4.0819	6.6636	11.2106	18.7278		10.1	1.4318	1.8506	1.1107	0.2494	-1.4183
10.6	4.5325	6.1296	8.9895	14.3973	18.0586		10.3	2.6502	4.1011	6.6944	11.274	18.8246		10.2	1.4387	1.8442	1.1065	0.2558	-1.4179
10.7	4.5309	6.1335	9.0143	14.4467	18.1265		10.4	2.6672	4.1304	6.7362	11.3269	18.9064		10.3	1.4291	1.8318	1.092	0.2478	-1.4242
10.8	4.5466	6.1493	9.0559	14.5155	18.209		10.5	2.6931	4.1536	6.7779	11.3823	18.9887		10.4	1.4312	1.8345	1.0952	0.2434	-1.4216
10.9	4.5412	6.1519	9.0682	14.5522	18.2728		10.6	2.7129	4.1726	6.7996	11.4407	19.0629		10.5	1.4306	1.8332	1.0921	0.2527	-1.4382
11	4.5415	6.1532	9.0803	14.5977	18.3314		10.7	2.7243	4.1953	6.8212	11.4871	19.1411		10.6	1.4347	1.8363	1.093	0.249	-1.4328
11.1	4.542	6.1648	9.1099	14.646	18.4025		10.8	2.7298	4.2042	6.8437	11.5481	19.2136		10.7	1.4363	1.827	1.0891	0.2411	-1.4313
11.2	4.5593	6.1869	9.1387	14.6983	18.4738		10.9	2.7233	4.2066	6.8789	11.6098	19.2945		10.8	1.4307	1.827	1.0862	0.2358	-1.4323
11.3	4.5614	6.2031	9.1663	14.7423	18.5414		11	2.7238	4.2267	6.9108	11.6643	19.3666		10.9	1.4362	1.8302	1.0881	0.2283	-1.438
11.4	4.5571	6.2204	9.1979	14.7902	18.6103		11.1	2.7246	4.2378	6.9373	11.7249	19.4501		11	1.4288	1.822	1.0807	0.2229	-1.4252
11.5	4.5615	6.2344	9.2256	14.8344	18.6671		11.2	2.7333	4.2438	6.9606	11.7796	19.5269		11.1	1.4235	1.8246	1.0818	0.2368	-1.4209
11.6	4.5754	6.249	9.2656	14.8904	18.7303		11.3	2.7361	4.261	6.9953	11.8366	19.6046		11.2	1.4293	1.8424	1.0867	0.2286	-1.4096
11.7	4.5721	6.2446	9.2812	14.9431	18.7889		11.4	2.7441	4.2777	7.0297	11.8808	19.6858		11.3	1.4432	1.8481	1.0869	0.2396	-1.4005
11.8	4.5832	6.2508	9.3172	15.0025	18.8581		11.5	2.7505	4.2889	7.0646	11.9257	19.7656		11.4	1.4384	1.857	1.0941	0.2431	-1.3961
11.9	4.5955	6.2678	9.3567	15.05	18.9196		11.6	2.7564	4.3109	7.1061	11.9743	19.8306		11.5	1.4433	1.8668	1.1084	0.2328	-1.384
12	4.5808	6.2667	9.3652	15.0797	18.966		11.7	2.7741	4.3263	7.1391	12.0302	19.9067		11.6	1.457	1.8674	1.11	0.2366	-1.373
12.1	4.5874	6.2753	9.3821	15.1285	19.0231		11.8	2.7845	4.3464	7.1645	12.0922	19.9879		11.7	1.4556	1.881	1.1226	0.2349	-1.3817
12.2	4.5964	6.2832	9.4103	15.173	19.0899		11.9	2.7899	4.3538	7.1897	12.1478	20.0584		11.8	1.4724	1.8853	1.1256	0.2342	-1.3831
12.3	4.61	6.2914	9.4321	15.2159	19.1537		12	2.7952	4.363	7.2203	12.2021	20.1438		11.9	1.4749	1.8742	1.12	0.2341	-1.3759
12.4	4.6201	6.3098	9.4653	15.2692	19.2192		12.1	2.803	4.3763	7.2519	12.2646	20.2336		12	1.4705	1.8666	1.126	0.2312	-1.38
12.5	4.6195	6.3208	9.4848	15.3117	19.2774		12.2	2.8126	4.3969	7.2874	12.2984	20.3337		12.1	1.4718	1.8748	1.1275	0.2369	-1.3876
12.6	4.6242	6.3258	9.4975	15.35	19.3401		12.3	2.8277	4.4032	7.3123	12.3462	20.4292		12.2	1.4754	1.8766	1.1318	0.2361	-1.3757
12.7	4.6415	6.3471	9.5203	15.3982	19.4118		12.4	2.8345	4.4233	7.3437	12.4109	20.5041		12.3	1.4751	1.8745	1.1163	0.2317	-1.3836
12.8	4.648	6.3702	9.5459	15.4463	19.478		12.5	2.8516	4.4437	7.3806	12.4608	20.5769		12.4	1.4761	1.873	1.1189	0.2427	-1.3875
12.9	4.663	6.3911	9.5874	15.5048	19.542		12.6	2.8658	4.4559	7.4098	12.5186	20.6527		12.5	1.4775	1.8784	1.1206	0.2356	-1.3894
13	4.6715	6.4112	9.6263	15.5602	19.6092		12.7	2.869	4.4725	7.4395	12.5678	20.7305		12.6	1.4748	1.8824	1.1179	0.2367	-1.3931
13.1	4.6869	6.4391	9.6653	15.6106	19.68		12.8	2.8824	4.4962	7.481	12.6064	20.7973		12.7	1.4841	1.8795	1.1163	0.2372	-1.3958
13.2	4.7028	6.4658	9.7032	15.659	19.7524		12.9	2.8903	4.5196	7.5091	12.6575	20.8593		12.8	1.4805	1.879	1.1191	0.232	-1.3946
13.3	4.7179	6.4874	9.7392	15.7216	19.8158		13	2.9009	4.5312	7.542	12.7063	20.9415		12.9	1.4827	1.8747	1.1179	0.2345	-1.3895
13.4	4.7376	6.5084	9.7659	15.7862	19.8776		13.1	2.9018	4.537	7.565	12.7572	21.0188		13	1.469	1.8771	1.1191	0.2379	-1.3899
13.5	4.7502	6.5383	9.8081	15.8404	19.9405		13.2	2.9014	4.5567	7.5868	12.7972	21.0831		13.1	1.466	1.8821	1.1145	0.2384	-1.3826
13.6	4.7706	6.5577	9.8505	15.8992	20.0187		13.3	2.9142	4.5699	7.6089	12.8332	21.1511		13.2	1.4624	1.8913	1.1139	0.2443	-1.3749
13.7	4.7772	6.5725	9.8795	15.9491	20.0886		13.4	2.9229	4.5813	7.6214	12.88	21.2143		13.3	1.459	1.8966	1.1203	0.2466	-1.3766
13.8	4.7874	6.5835	9.9025	16.0061	20.1481		13.5	2.9296	4.6104	7.6521	12.9223	21.2882		13.4	1.4738	1.9083	1.1273	0.2466	-1.3729
13.9	4.8006	6.601	9.9348	16.0531	20.2103		13.6	2.9483	4.6433	7.6894	12.9626	21.36		13.5	1.4815	1.908	1.1309	0.2532	-1.3689
14	4.8119	6.624	9.9634	16.112	20.2688		13.7	2.9593	4.6565	7.7103	13.0096	21.418		13.6	1.4895	1.9161	1.1374	0.2653	-1.3675
14.1	4.8213	6.6301	9.9906	16.1586	20.3289		13.8	2.9746	4.6722	7.7398	13.0569	21.4723		13.7	1.4916	1.9182	1.1431	0.273	-1.3692
14.2	4.8335	6.638	10.0103	16.2153	20.3881		13.9	2.9883	4.6795	7.7501	13.1012	21.5399		13.8	1.5066	1.9236	1.1455	0.2756	-1.3712
14.3	4.8297	6.6368	10.0321	16.2594	20.4391		14	2.9963	4.69	7.7788	13.1513	21.6229		13.9	1.516	1.9306	1.1574	0.275	-1.3835
14.4	4.8352	6.6438	10.0559	16.3042	20.4968		14.1	3.0026	4.7141	7.8037	13.2133	21.7012		14	1.5344	1.9304	1.1541	0.2789	-1.3732
14.5	4.8544	6.6695	10.0851	16.3611	20.558		14.2	3.0175	4.7401	7.8457	13.2627	21.7636		14.1	1.5349	1.9221	1.1512	0.2864	-1.3761
14.6	4.8609	6.6855	10.1105	16.4155	20.6226		14.3	3.0339	4.7676	7.8809	13.2999	21.8378		14.2	1.5304	1.9222	1.1663	0.2798	-1.3819
14.7	4.8702	6.6996	10.1396	16.4598	20.6855		14.4	3.0456	4.7773	7.9	13.3458	21.8986		14.3	1.5476	1.9266	1.1682	0.2839	-1.3924
14.8	4.8858	6.7224	10.1747	16.5075	20.7366		14.5	3.0498	4.7927	7.9292	13.3944	21.9653		14.4	1.5499	1.9338	1.1709	0.2817	-1.3787
14.9	4.9004	6.7393	10.2052	16.5606	20.7935		14.6	3.0606	4.81	7.9517	13.4392	22.0427		14.5	1.5425	1.9251	1.1651	0.2905	-1.3762
15	4.9107	6.7589	10.2331	16.6138	20.859		14.7	3.0608	4.8227	7.9789	13.4745	22.1169		14.6	1.5296	1.9322	1.1696	0.3017	-1.3813
15.1	4.9206	6.7814	10.2607	16.6657	20.9252		14.8	3.0739	4.8442	8.0064	13.5011	22.1867		14.7	1.5408	1.9393	1.1757	0.3096	-1.3834
15.2	4.937	6.8039	10.2888	16.7282	20.9911		14.9	3.0824	4.8573	8.0237	13.5474	22.2695		14.8	1.5441	1.9381	1.1728	0.3062	-1.3819
15.3	4.937	6.8096	10.3103	16.7681	21.0428		15	3.0831	4.8801	8.0463	13.582	22.3346		14.9	1.5444	1.9402	1.1765	0.2963	-1.3851
15.4	4.9355	6.8137	10.3303	16.7936	21.0913		15.1	3.0953	4.8882	8.0591	13.6167	22.3924		15	1.5489	1.9444	1.1729	0.2892	-1.3783
15.5	4.9476	6.84	10.365	16.832	21.1561		15.2	3.0997	4.8922	8.0798	13.6585	22.47		15.1	1.5472	1.947	1.1726	0.2912	-1.3813
15.6	4.9649	6.8574	10.4015	16.8835	21.2233		15.3	3.1074	4.8972	8.1	13.7015	22.5263		15.2	1.5436	1.9546	1.1726	0.2862	-1.3788
15.7	4.9805	6.8627	10.4267	16.9291	21.2678		15.4	3.1178	4.9165	8.1255	13.7352	22.5821		15.3	1.5471	1.9457	1.1644	0.2919	-1.3716
15.8	4.9826	6.8711	10.4439	16.9717	21.3129		15.5	3.1286	4.9235	8.1503	13.7625	22.6399		15.4	1.554	1.9465	1.1668	0.2937	-1.3663
15.9	4.9891	6.8838	10.4674	17.0175	21.3725		15.6	3.1322	4.9437	8.1829	13.798	22.7003		15.5	1.5603	1.962	1.1809	0.2865	-1.363
16	4.9959	6.8996	10.4881	17.0591	21.4306		15.7	3.143	4.956	8.2122	13.8383	22.7475		15.6	1.5618	1.9685	1.184	0.2837	-1.3507
16.1	4.9926	6.9064	10.504	17.0858	21.4768		15.8	3.1433	4.9826	8.2272	13.882	22.8007		15.7	1.5558	1.9777	1.1857	0.2922	-1.3471
16.2	4.9957	6.9168	10.5235	17.1204	21.5217		15.9	3.1546	4.9993	8.2487	13.9257	22.8478		15.8	1.551	1.9832	1.1906	0.2935	-1.3417
16.3	5.0031	6.9209	10.5497	17.1619	21.5692		16	3.155	5.0168	8.2762	13.9704	22.896		15.9	1.5418	1.981	1.1937	0.2925	-1.3489
16.4	5.0088	6.9397	10.5733	17.2054	21.6196		16.1	3.1635	5.0273	8.2982	14.0251	22.963		16	1.5372	1.9916	1.1964	0.2912	-1.3585
16.5	5.0077	6.9498	10.5886	17.2418	21.6688		16.2	3.1648	5.0448	8.3242	14.0887	23.0309		16.1	1.5466	1.9882	1.1888	0.2816	-1.3744
16.6	5.0106	6.9508	10.6049	17.2718	21.7192		16.3	3.1752	5.0594	8.3548	14.1503	23.091		16.2	1.5437	1.9836	1.1867	0.2685	-1.381
16.7	5.0154	6.9651	10.6193	17.3075	21.7699		16.4	3.1841	5.0876	8.3808	14.1916	23.1484		16.3	1.5406	1.982	1.179	0.253	-1.3825
16.8	5.023	6.9997	10.6431	17.3693	21.8342		16.5	3.1883	5.106	8.4082	14.2389	23.2025		16.4	1.5395	1.9738	1.169	0.2459	-1.3824
16.9	5.0304	7.0168	10.6655	17.4142	21.8854		16.6	3.1952	5.1256	8.4404	14.2967	23.2495		16.5	1.5391	1.9757	1.1681	0.2362	-1.3721
17	5.0324	7.031	10.6898	17.4507	21.925		16.7	3.2108	5.1448	8.4718	14.3509	23.3042		16.6	1.5282	1.9721	1.1602	0.2533	-1.3583
17.1	5.0403	7.0337	10.7094	17.4877	21.9703		16.8	3.2263	5.1598	8.4991	14.3995	23.362		16.7	1.5363	1.978	1.1606	0.2561	-1.3558
17.2	5.0543	7.0554	10.7361	17.5208	22.0274		16.9	3.2346	5.1757	8.5296	14.4325	23.4136		16.8	1.5446	1.9903	1.1629	0.2616	-1.349
17.3	5.0569	7.0617	10.7641	17.5555	22.0826		17	3.2508	5.1886	8.5541	14.4512	23.4721		16.9	1.5549	1.9945	1.1632	0.2609	-1.3431
17.4	5.0692	7.077	10.7849	17.5871	22.1375		17.1	3.2528	5.2004	8.5782	14.4878	23.5432		17	1.5579	2.0018	1.1622	0.2651	-1.3549
17.5	5.0751	7.0792	10.7948	17.6162	22.1971		17.2	3.26	5.2221	8.6053	14.5353	23.6059		17.1	1.563	2.0138	1.1635	0.2623	-1.3538
17.6	5.0793	7.0881	10.8182	17.6537	22.2494		17.3	3.2671	5.251	8.6362	14.576	23.6766		17.2	1.572	2.0196	1.1632	0.2731	-1.3512
17.7	5.0825	7.0974	10.8409	17.696	22.2915		17.4	3.2871	5.2645	8.672	14.6152	23.7393		17.3	1.5762	2.0281	1.1647	0.2795	-1.3549
17.8	5.0883	7.1181	10.8516	17.7443	22.3366		17.5	3.2958	5.2805	8.6944	14.6506	23.7862		17.4	1.5773	2.0281	1.1717	0.2783	-1.3616
17.9	5.0987	7.1315	10.8737	17.7902	22.3789		17.6	3.2984	5.2871	8.718	14.6862	23.8496		17.5	1.5837	2.0345	1.1689	0.2802	-1.3547
18	5.1086	7.1451	10.9014	17.8306	22.4301		17.7	3.2957	5.2999	8.7352	14.7172	23.9139		17.6	1.5896	2.042	1.1625	0.2845	-1.3531
18.1	5.1181	7.1599	10.9309	17.8798	22.4932		17.8	3.2914	5.3036	8.7662	14.7537	23.9668		17.7	1.5992	2.0463	1.1689	0.2845	-1.3531
18.2	5.1144	7.1699	10.9525	17.9205	22.5475		17.9	3.2909	5.3159	8.7845	14.7877	24.0256		17.8	1.6076	2.0487	1.1694	0.2791	-1.3508
18.3	5.1197	7.1801	10.9779	17.9572	22.5933		18	3.2895	5.3309	8.8125	14.8251	24.0903		17.9	1.6071	2.0492	1.1764	0.2844	-1.3668
18.4	5.127	7.1923	10.9929	17.9935	22.6413		18.1	3.2976	5.3444	8.836	14.8647	24.1343		18	1.5994	2.0459	1.1722	0.2712	-1.3705
18.5	5.1344	7.2013	11.0144	18.0217	22.6873		18.2	3.3061	5.3603	8.8704	14.905	24.1845		18.1	1.5914	2.0275	1.1654	0.2681	-1.3676
18.6	5.1381	7.2074	11.0358	18.0537	22.7324		18.3	3.31	5.3575	8.9011	14.9471	24.2531		18.2	1.5859	2.0202	1.1686	0.2727	-1.3602
18.7	5.1546	7.2299	11.0634	18.0954	22.7863		18.4	3.3169	5.3614	8.9207	14.9905	24.3069		18.3	1.5867	2.0213	1.1774	0.2816	-1.3711
18.8	5.1643	7.2475	11.0853	18.1303	22.8393		18.5	3.3183	5.3715	8.9524	15.0323	24.3471		18.4	1.5859	2.019	1.1744	0.2779	-1.378
18.9	5.1701	7.2631	11.1062	18.1656	22.8919		18.6	3.3356	5.384	8.975	15.0564	24.4048		18.5	1.5839	2.0113	1.1687	0.2773	-1.3702
19	5.1791	7.2742	11.1229	18.2031	22.947		18.7	3.3549	5.3979	8.9996	15.1017	24.4609		18.6	1.576	2.0082	1.1711	0.2874	-1.369
19.1	5.1926	7.2959	11.1489	18.2524	23.0023		18.8	3.373	5.4186	9.0259	15.1448	24.4992		18.7	1.5641	2.0129	1.1725	0.2879	-1.3702
19.2	5.2041	7.2963	11.1676	18.283	23.0368		18.9	3.3825	5.4349	9.0489	15.1793	24.5412		18.8	1.5662	2.008	1.1706	0.2929	-1.3642
19.3	5.2056	7.3052	11.1878	18.3207	23.0718		19	3.396	5.4462	9.0646	15.2007	24.5865		18.9	1.5729	1.996	1.1734	0.2943	-1.3522
19.4	5.2136	7.3188	11.2081	18.3551	23.1214		19.1	3.4065	5.4584	9.0885	15.2301	24.6465		19	1.569	1.9957	1.1694	0.2958	-1.3518
19.5	5.2255	7.3259	11.2311	18.3853	23.17		19.2	3.4197	5.4646	9.1067	15.2537	24.689		19.1	1.578	2.0059	1.1702	0.2974	-1.3401
19.6	5.2282	7.3387	11.259	18.4062	23.2162		19.3	3.4121	5.4821	9.136	15.2788	24.7306		19.2	1.5864	2.015	1.1731	0.3015	-1.3335
19.7	5.2375	7.3555	11.2965	18.4585	23.266		19.4	3.4299	5.4878	9.1586	15.3063	24.7728		19.3	1.5923	2.0166	1.1937	0.2998	-1.321
19.8	5.2504	7.3747	11.3253	18.5104	23.3172		19.5	3.4321	5.5011	9.1821	15.3403	24.8194		19.4	1.5988	2.0282	1.1982	0.3118	-1.3234
19.9	5.2526	7.3936	11.3427	18.5498	23.3522		19.6	3.4337	5.5128	9.2081	15.3753	24.8671		19.5	1.6067	2.0347	1.2087	0.3146	-1.3299
20	5.2635	7.4009	11.3637	18.5884	23.3877		19.7	3.4369	5.5134	9.2256	15.4037	24.9151		19.6	1.6187	2.0319	1.2081	0.3106	-1.3367
20.1	5.2735	7.411	11.3869	18.6346	23.4297		19.8	3.4315	5.5163	9.2424	15.4405	24.9557		19.7	1.6179	2.0354	1.2101	0.3033	-1.3265
20.2	5.2768	7.4199	11.4167	18.6738	23.4718		19.9	3.4316	5.5245	9.2609	15.4754	25.006		19.8	1.6209	2.0301	1.2096	0.3038	-1.3184
20.3	5.2839	7.4299	11.4363	18.7175	23.5195		20	3.4508	5.533	9.2843	15.509	25.0499		19.9	1.6171	2.0366	1.2244	0.3086	-1.315
20.4	5.2936	7.4411	11.4585	18.7656	23.5688		20.1	3.4639	5.5406	9.3025	15.539	25.1026		20	1.6119	2.0461	1.231	0.3075	-1.3178
20.5	5.2931	7.4605	11.48	18.8039	23.6181		20.2	3.4758	5.5401	9.3152	15.5712	25.1353		20.1	1.6143	2.0424	1.2261	0.316	-1.3148
20.6	5.2961	7.4771	11.5059	18.8428	23.664		20.3	3.4698	5.5469	9.3372	15.6175	25.1896		20.2	1.6157	2.0447	1.2311	0.3117	-1.3075
20.7	5.309	7.496	11.524	18.8808	23.7125		20.4	3.4662	5.562	9.3529	15.6504	25.2578		20.3	1.6212	2.048	1.236	0.3212	-1.3113
20.8	5.3235	7.5179	11.5571	18.9216	23.7665		20.5	3.4768	5.5788	9.3747	15.6895	25.3069		20.4	1.6224	2.0445	1.2369	0.3196	-1.3175
20.9	5.3354	7.5335	11.5804	18.9564	23.8183		20.6	3.4938	5.5986	9.4027	15.733	25.3453		20.5	1.6269	2.0421	1.2348	0.3286	-1.3229
21	5.3528	7.5596	11.6108	18.9947	23.8766		20.7	3.5022	5.6189	9.4147	15.7729	25.3911		20.6	1.6267	2.0403	1.2365	0.3207	-1.316
21.1	5.3684	7.5669	11.6356	19.0257	23.939		20.8	3.5064	5.6351	9.4336	15.8104	25.4362		20.7	1.6208	2.035	1.2332	0.3153	-1.3048
21.2	5.3799	7.5787	11.6669	19.0568	23.981		20.9	3.5189	5.6508	9.4572	15.8304	25.4791		20.8	1.6173	2.0359	1.2335	0.3247	-1.3045
21.3	5.3919	7.5963	11.6924	19.0979	24.0239		21	3.5245	5.6601	9.4786	15.8562	25.5192		20.9	1.6269	2.0498	1.2409	0.3321	-1.3008
21.4	5.3955	7.6051	11.7087	19.1225	24.0689		21.1	3.522	5.667	9.4931	15.8968	25.5799		21	1.6298	2.0494	1.2434	0.3349	-1.2885
21.5	5.4033	7.6154	11.7303	19.1503	24.1126		21.2	3.5226	5.6832	9.508	15.9335	25.6324		21.1	1.6357	2.0436	1.2442	0.3447	-1.2863
21.6	5.4102	7.6207	11.7551	19.1823	24.1488		21.3	3.5338	5.6979	9.5315	15.962	25.6836		21.2	1.6428	2.0487	1.2525	0.3499	-1.2808
21.7	5.4241	7.6423	11.7798	19.2139	24.1967		21.4	3.5458	5.7093	9.5581	15.987	25.7437		21.3	1.6582	2.0576	1.2603	0.3504	-1.2826
21.8	5.4335	7.6601	11.8056	19.2504	24.2449		21.5	3.5416	5.7228	9.5821	16.0362	25.7797		21.4	1.6713	2.0636	1.2661	0.3538	-1.274
21.9	5.4415	7.6646	11.8282	19.2827	24.2864		21.6	3.5449	5.7457	9.612	16.0547	25.8101		21.5	1.6802	2.0695	1.2655	0.3607	-1.2643
22	5.4493	7.6707	11.8444	19.3166	24.3286		21.7	3.5541	5.7441	9.6224	16.0799	25.8705		21.6	1.6792	2.0773	1.2675	0.3639	-1.2683
22.1	5.4559	7.688	11.8625	19.3562	24.3687		21.8	3.5549	5.7458	9.6293	16.1265	25.9092		21.7	1.6859	2.0867	1.2773	0.3636	-1.2672
22.2	5.4683	7.7068	11.8861	19.4021	24.4065		21.9	3.5622	5.7599	9.6575	16.1414	25.9528		21.8	1.6963	2.0835	1.2686	0.3649	-1.2699
22.3	5.4718	7.7144	11.91	19.4471	24.454		22	3.5825	5.7657	9.6721	16.1786	25.993		21.9	1.6959	2.0925	1.274	0.3584	-1.2696
22.4	5.4845	7.7381	11.9355	19.4922	24.5		22.1	3.5836	5.7838	9.6972	16.2155	26.0322		22	1.7002	2.0949	1.2724	0.3541	-1.2677
22.5	5.4917	7.7447	11.9513	19.5278	24.5377		22.2	3.6001	5.7869	9.7121	16.2426	26.0707		22.1	1.6963	2.0999	1.2728	0.3543	-1.2706
22.6	5.4924	7.751	11.9676	19.565	24.5767		22.3	3.6039	5.7892	9.7322	16.2681	26.1158		22.2	1.699	2.1018	1.2766	0.3599	-1.287
22.7	5.5001	7.7536	11.9866	19.6075	24.6171		22.4	3.6215	5.7937	9.7608	16.2926	26.1674		22.3	1.698	2.1074	1.2863	0.3452	-1.2836
22.8	5.5181	7.7741	12.0045	19.6473	24.666		22.5	3.6285	5.8021	9.7819	16.3081	26.2148		22.4	1.7042	2.1008	1.2739	0.3504	-1.2852
22.9	5.5146	7.7901	12.0157	19.6769	24.7075		22.6	3.6302	5.8065	9.8015	16.3396	26.248		22.5	1.6892	2.1072	1.2667	0.3487	-1.2804
23	5.5198	7.8062	12.0407	19.7041	24.7499		22.7	3.6272	5.827	9.8296	16.3699	26.2751		22.6	1.6958	2.1016	1.2608	0.3544	-1.2821
23.1	5.5207	7.8112	12.0542	19.7247	24.7854		22.8	3.6443	5.8418	9.8471	16.3963	26.3064		22.7	1.6988	2.0994	1.2594	0.3561	-1.2816
23.2	5.5268	7.8175	12.0692	19.7579	24.8191		22.9	3.6583	5.8519	9.8665	16.4124	26.3578		22.8	1.7024	2.1003	1.2669	0.3635	-1.2888
23.3	5.5186	7.8285	12.0843	19.7948	24.8561		23	3.6623	5.8619	9.8888	16.4436	26.3953		22.9	1.7029	2.0983	1.2654	0.3542	-1.2899
23.4	5.5218	7.8327	12.0941	19.8209	24.8879		23.1	3.6605	5.8785	9.92	16.4738	26.4391		23	1.7046	2.0885	1.2577	0.3531	-1.2911
23.5	5.5233	7.8423	12.1076	19.8462	24.9242		23.2	3.672	5.8841	9.9363	16.5017	26.4828		23.1	1.6978	2.0913	1.2565	0.3519	-1.2937
23.6	5.5303	7.8509	12.129	19.8682	24.9602		23.3	3.6828	5.8927	9.9581	16.545	26.5243		23.2	1.702	2.089	1.2537	0.3528	-1.2998
23.7	5.539	7.873	12.161	19.9012	25.0035		23.4	3.6884	5.8885	9.9752	16.5666	26.5627		23.3	1.7072	2.0889	1.2561	0.3557	-1.3068
23.8	5.5404	7.8876	12.1714	19.9152	25.0362		23.5	3.6912	5.8902	9.9872	16.6098	26.5971		23.4	1.7056	2.0897	1.2539	0.3531	-1.3057
23.9	5.5457	7.8984	12.1871	19.9481	25.0763		23.6	3.6928	5.8982	10.0109	16.6457	26.6507		23.5	1.702	2.0879	1.2508	0.3516	-1.314
24	5.5453	7.9108	12.203	19.9738	25.102		23.7	3.7023	5.9079	10.0247	16.6871	26.6933		23.6	1.6942	2.0856	1.2527	0.3355	-1.3199
24.1	5.5491	7.9274	12.2188	19.9971	25.1371		23.8	3.7065	5.9137	10.0439	16.7163	26.7295		23.7	1.6856	2.0838	1.2515	0.3292	-1.3088
24.2	5.5517	7.9336	12.229	20.0351	25.1779		23.9	3.7146	5.9153	10.0619	16.7414	26.7759		23.8	1.6838	2.0808	1.2468	0.3331	-1.308
24.3	5.5647	7.9467	12.2505	20.0752	25.2203		24	3.7204	5.9238	10.0803	16.7711	26.8056		23.9	1.6822	2.0881	1.2477	0.3291	-1.3085
24.4	5.5689	7.9565	12.2726	20.1126	25.2604		24.1	3.7252	5.9326	10.0938	16.8042	26.8484		24	1.6857	2.0784	1.2416	0.3303	-1.3081
24.5	5.5739	7.9613	12.285	20.1464	25.2997		24.2	3.7291	5.9343	10.1087	16.8508	26.8925		24.1	1.68	2.081	1.2474	0.3291	-1.3066
24.6	5.5768	7.9645	12.2966	20.177	25.3341		24.3	3.7302	5.961	10.1349	16.8788	26.9272		24.2	1.6784	2.0789	1.2527	0.332	-1.3012
24.7	5.5794	7.9706	12.3134	20.2117	25.3658		24.4	3.741	5.9859	10.1579	16.9022	26.985		24.3	1.6776	2.0803	1.252	0.3304	-1.3018
24.8	5.5909	7.9809	12.3317	20.2435	25.415		24.5	3.7608	5.9898	10.1674	16.9469	27.0359		24.4	1.6722	2.0829	1.2524	0.3287	-1.3076
24.9	5.5937	7.9866	12.3502	20.2762	25.4591		24.6	3.7624	6.0085	10.1902	16.9829	27.0752		24.5	1.6769	2.094	1.2565	0.3245	-1.3064
25	5.6026	8.003	12.3768	20.3164	25.5076		24.7	3.7848	6.0203	10.2079	17.0177	27.1266		24.6	1.6829	2.0955	1.2548	0.3228	-1.3035
25.1	5.609	8.0133	12.3986	20.3534	25.5558		24.8	3.7905	6.0334	10.2223	17.0502	27.1745		24.7	1.6766	2.1028	1.2558	0.3272	-1.3091
25.2	5.6124	8.0285	12.4197	20.3942	25.6		24.9	3.7993	6.0471	10.2465	17.0922	27.2168		24.8	1.6779	2.111	1.2604	0.326	-1.3064
25.3	5.6139	8.0408	12.4405	20.4138	25.641		25	3.8134	6.067	10.266	17.113	27.2708		24.9	1.68	2.1083	1.2551	0.3201	-1.299
25.4	5.6185	8.0414	12.4596	20.439	25.685		25.1	3.8246	6.0783	10.2843	17.1422	27.318		25	1.6828	2.1098	1.2507	0.3268	-1.2996
25.5	5.6255	8.0537	12.4729	20.4768	25.7265		25.2	3.8256	6.1059	10.3056	17.172	27.3505		25.1	1.689	2.1128	1.2552	0.3316	-1.2969
25.6	5.6293	8.0621	12.491	20.5199	25.765		25.3	3.8381	6.1297	10.3251	17.2062	27.3809		25.2	1.6985	2.1096	1.253	0.3287	-1.2929
25.7	5.6319	8.0714	12.5086	20.5583	25.8077		25.4	3.8496	6.1428	10.3476	17.231	27.4242		25.3	1.7	2.1009	1.2538	0.328	-1.2839
25.8	5.6369	8.079	12.5298	20.5935	25.8544		25.5	3.8565	6.1549	10.3617	17.2633	27.4631		25.4	1.6997	2.1063	1.2507	0.3303	-1.2736
25.9	5.6336	8.0813	12.537	20.6146	25.8836		25.6	3.866	6.1628	10.3799	17.3046	27.5188		25.5	1.7001	2.1044	1.25	0.3334	-1.2723
26	5.6442	8.0937	12.5583	20.6417	25.9271		25.7	3.8746	6.184	10.3928	17.3384	27.5599		25.6	1.6985	2.1073	1.2554	0.3323	-1.2711
26.1	5.652	8.1037	12.5756	20.6693	25.9511		25.8	3.8867	6.198	10.4129	17.3662	27.6048		25.7	1.7076	2.0977	1.2512	0.3308	-1.2652
26.2	5.6607	8.115	12.5988	20.7088	25.9778		25.9	3.9052	6.2132	10.4305	17.3814	27.65		25.8	1.709	2.0939	1.2506	0.3349	-1.269
26.3	5.6766	8.1277	12.6087	20.7355	26.01		26	3.9115	6.216	10.4442	17.4007	27.6876		25.9	1.7167	2.0956	1.2562	0.329	-1.2677
26.4	5.6803	8.139	12.6284	20.7587	26.0433		26.1	3.9042	6.2291	10.4602	17.4246	27.7131		26	1.7198	2.1	1.256	0.3315	-1.2782
26.5	5.6858	8.1481	12.6488	20.7833	26.0804		26.2	3.9074	6.2376	10.4764	17.4327	27.7509		26.1	1.7279	2.11	1.2671	0.3247	-1.2794
26.6	5.6872	8.1599	12.6725	20.8096	26.1112		26.3	3.9194	6.2442	10.4854	17.4497	27.7874		26.2	1.7349	2.1055	1.2664	0.3197	-1.2855
26.7	5.6935	8.1642	12.6939	20.8398	26.1425		26.4	3.9122	6.2578	10.497	17.4744	27.8108		26.3	1.7242	2.1018	1.2696	0.3133	-1.2877
26.8	5.7068	8.1865	12.725	20.884	26.1748		26.5	3.9171	6.2716	10.5122	17.4967	27.8395		26.4	1.7277	2.0933	1.2654	0.3241	-1.2868
26.9	5.7213	8.1964	12.7439	20.918	26.2099		26.6	3.9222	6.2724	10.5293	17.5142	27.8763		26.5	1.7198	2.0876	1.2726	0.3274	-1.2907
27	5.7268	8.2089	12.7611	20.9343	26.2435		26.7	3.918	6.2695	10.5451	17.5329	27.9074		26.6	1.7217	2.0904	1.2781	0.3357	-1.2895
27.1	5.7323	8.2228	12.7769	20.9652	26.272		26.8	3.9143	6.2876	10.5583	17.5494	27.9305		26.7	1.72	2.0961	1.2791	0.3359	-1.2933
27.2	5.7375	8.2353	12.7915	20.9932	26.3054		26.9	3.9222	6.3067	10.5847	17.5613	27.9493		26.8	1.7251	2.1115	1.2856	0.3314	-1.2812
27.3	5.7451	8.2523	12.811	21.0274	26.3461		27	3.9246	6.3112	10.6002	17.5889	27.9909		26.9	1.7295	2.1148	1.2804	0.3387	-1.2839
27.4	5.7518	8.2682	12.8324	21.0624	26.3976		27.1	3.928	6.3133	10.6136	17.612	28.0371		27	1.7171	2.1244	1.2914	0.3489	-1.2862
27.5	5.7523	8.2739	12.8476	21.0831	26.4437		27.2	3.9237	6.3202	10.6351	17.6333	28.0683		27.1	1.7251	2.1305	1.2876	0.354	-1.2762
27.6	5.7538	8.274	12.8555	21.1067	26.4799		27.3	3.9254	6.329	10.6497	17.6539	28.1009		27.2	1.7247	2.1296	1.2895	0.3609	-1.2748
27.7	5.7581	8.2763	12.8706	21.1222	26.5131		27.4	3.9273	6.3357	10.6618	17.6859	28.1385		27.3	1.7236	2.124	1.2904	0.3649	-1.2654
27.8	5.763	8.2809	12.8869	21.145	26.5449		27.5	3.9252	6.3479	10.6845	17.7068	28.1752		27.4	1.7222	2.1273	1.2944	0.3691	-1.262
27.9	5.7751	8.2935	12.9083	21.1745	26.5817		27.6	3.9263	6.3584	10.6973	17.7301	28.2129		27.5	1.7213	2.1301	1.298	0.3634	-1.2594
28	5.7807	8.3037	12.9177	21.1996	26.6059		27.7	3.9354	6.3729	10.7096	17.7537	28.2374		27.6	1.7266	2.1292	1.2992	0.3632	-1.2635
28.1	5.78	8.3086	12.9318	21.2207	26.6322		27.8	3.9456	6.3899	10.7195	17.7698	28.2709		27.7	1.7287	2.1267	1.299	0.3587	-1.2655
28.2	5.7812	8.3247	12.9497	21.2652	26.6766		27.9	3.9486	6.3989	10.7291	17.7848	28.3023		27.8	1.7355	2.1289	1.2947	0.3614	-1.275
28.3	5.7867	8.3392	12.9686	21.2941	26.7084		28	3.9479	6.4087	10.7416	17.8116	28.3363		27.9	1.7347	2.1309	1.2996	0.3522	-1.2761
28.4	5.7941	8.3434	12.9833	21.3235	26.7446		28.1	3.9504	6.4118	10.7506	17.8438	28.3644		28	1.7344	2.1275	1.2906	0.3571	-1.2725
28.5	5.7964	8.3553	13.0001	21.3503	26.7772		28.2	3.9506	6.4179	10.7645	17.8529	28.4098		28.1	1.727	2.125	1.2852	0.3565	-1.2738
28.6	5.7944	8.3572	13.0183	21.3739	26.8054		28.3	3.9522	6.4196	10.7701	17.8752	28.4346		28.2	1.7295	2.1385	1.2846	0.3594	-1.2618
28.7	5.801	8.3645	13.0281	21.4024	26.8344		28.4	3.9436	6.4341	10.7975	17.8948	28.4657		28.3	1.7274	2.1502	1.2777	0.3703	-1.2648
28.8	5.8048	8.3799	13.0392	21.4253	26.8565		28.5	3.9522	6.446	10.811	17.9225	28.4981		28.4	1.7155	2.1664	1.2929	0.3779	-1.2605
28.9	5.8082	8.3976	13.064	21.4517	26.9		28.6	3.9458	6.4547	10.8222	17.9521	28.5451		28.5	1.7207	2.1667	1.2955	0.3695	-1.256
29	5.8226	8.4109	13.0829	21.4771	26.9501		28.7	3.9457	6.4606	10.8357	17.9734	28.5854		28.6	1.7242	2.1666	1.2955	0.3739	-1.2557
29.1	5.8306	8.4231	13.1023	21.5022	26.9962		28.8	3.9534	6.4749	10.8549	18.0003	28.6195		28.7	1.7229	2.1617	1.292	0.3829	-1.2535
29.2	5.8345	8.4381	13.1244	21.5295	27.0301		28.9	3.9595	6.4812	10.8801	18.0397	28.6535		28.8	1.7228	2.1544	1.2965	0.3878	-1.251
29.3	5.8391	8.4448	13.1321	21.553	27.0603		29	3.9599	6.49	10.8946	18.0652	28.6802		28.9	1.7322	2.1545	1.301	0.3896	-1.25
29.4	5.8437	8.4481	13.1372	21.5812	27.1007		29.1	3.9668	6.4994	10.9083	18.0874	28.7085		29	1.7452	2.1467	1.3009	0.3923	-1.2558
29.5	5.8398	8.4504	13.1492	21.6058	27.1319		29.2	3.9664	6.5081	10.923	18.1112	28.74		29.1	1.7542	2.152	1.314	0.3871	-1.2556
29.6	5.8528	8.4664	13.158	21.6325	27.1704		29.3	3.9737	6.5157	10.9401	18.1454	28.7728		29.2	1.7594	2.1551	1.3109	0.3844	-1.2594
29.7	5.8561	8.4792	13.1728	21.6571	27.2048		29.4	3.9768	6.5254	10.9537	18.1614	28.7989		29.3	1.7531	2.163	1.3129	0.3804	-1.261
29.8	5.8622	8.4922	13.1886	21.6834	27.2294		29.5	3.9822	6.5284	10.9592	18.1834	28.8254		29.4	1.7477	2.1601	1.3125	0.3747	-1.2495
29.9	5.8692	8.499	13.2036	21.7047	27.2613		29.6	3.9805	6.5443	10.9703	18.2148	28.8626		29.5	1.7516	2.155	1.3083	0.3708	-1.249
30	5.8697	8.5051	13.2094	21.726	27.2875		29.7	3.985	6.5586	10.9846	18.2387	28.9056		29.6	1.747	2.1585	1.3192	0.3758	-1.2456
30.1	5.8707	8.5126	13.2196	21.7437	27.3159		29.8	3.9878	6.5738	10.9969	18.2555	28.9364		29.7	1.7579	2.1586	1.3222	0.3814	-1.238
30.2	5.8819	8.5212	13.2309	21.7841	27.3464		29.9	3.9891	6.5787	11.0029	18.2828	28.9594		29.8	1.7738	2.1613	1.319	0.3976	-1.2336
30.3	5.8861	8.5298	13.2375	21.8073	27.3783		30	3.9929	6.5844	11.0205	18.3027	28.9931		29.9	1.7827	2.174	1.3196	0.396	-1.2403
30.4	5.8962	8.5424	13.2513	21.8429	27.4154		30.1	3.9995	6.5938	11.0375	18.3136	29.0331		30	1.7924	2.1691	1.3185	0.3885	-1.2427
30.5	5.8947	8.5511	13.2529	21.8695	27.4361		30.2	4.0008	6.5948	11.0417	18.3376	29.0573		30.1	1.7969	2.1697	1.3159	0.385	-1.2401
30.6	5.9047	8.5644	13.2712	21.9146	27.4672		30.3	3.9946	6.6044	11.0532	18.3488	29.0828		30.2	1.7852	2.169	1.3086	0.3799	-1.2367
30.7	5.9161	8.5741	13.3005	21.9462	27.498		30.4	3.9993	6.606	11.0694	18.3747	29.1151		30.3	1.776	2.1696	1.3084	0.3786	-1.2301
30.8	5.919	8.5791	13.3196	21.9768	27.5223		30.5	4.0014	6.6148	11.0788	18.3941	29.1479		30.4	1.7774	2.1672	1.3077	0.3868	-1.2237
30.9	5.9197	8.5844	13.3381	21.991	27.5507		30.6	4.0016	6.6262	11.0943	18.4201	29.1852		30.5	1.7852	2.1792	1.3204	0.389	-1.2252
31	5.9208	8.5954	13.3564	22.0201	27.5767		30.7	4.0039	6.6382	11.1253	18.4525	29.2174		30.6	1.7915	2.1855	1.3222	0.3835	-1.2203
31.1	5.9245	8.6057	13.3761	22.0413	27.6046		30.8	4.0163	6.6526	11.1538	18.4828	29.2526		30.7	1.8049	2.1769	1.3179	0.3878	-1.2219
31.2	5.9404	8.626	13.4041	22.076	27.6405		30.9	4.0263	6.6648	11.1696	18.5045	29.3007		30.8	1.8075	2.1829	1.3187	0.38	-1.2267
31.3	5.9433	8.6232	13.4091	22.1017	27.671		31	4.0394	6.6764	11.1808	18.5305	29.3323		30.9	1.8065	2.177	1.3136	0.3784	-1.2263
31.4	5.9463	8.6283	13.4116	22.1309	27.7011		31.1	4.0478	6.6864	11.2034	18.5553	29.3653		31	1.7992	2.1775	1.3108	0.3802	-1.2249
31.5	5.9393	8.6279	13.4148	22.1617	27.736		31.2	4.0609	6.6934	11.2191	18.5856	29.3988		31.1	1.7965	2.1798	1.3093	0.39	-1.2306
31.6	5.9453	8.632	13.4238	22.1863	27.7689		31.3	4.0703	6.7087	11.2406	18.6132	29.4301		31.2	1.7976	2.1884	1.3133	0.3878	-1.2361
31.7	5.9661	8.6462	13.4489	22.2184	27.8029		31.4	4.0842	6.7222	11.2693	18.6304	29.4448		31.3	1.799	2.1869	1.318	0.3906	-1.2356
31.8	5.9746	8.6539	13.4697	22.2478	27.8302		31.5	4.0962	6.7359	11.2868	18.6493	29.4665		31.4	1.8051	2.1872	1.3136	0.3953	-1.2373
31.9	5.978	8.6647	13.4896	22.282	27.8567		31.6	4.1042	6.743	11.3041	18.6862	29.4948		31.5	1.8066	2.1958	1.3194	0.3935	-1.2468
32	5.9774	8.6763	13.5103	22.3096	27.8884		31.7	4.105	6.7542	11.3236	18.7164	29.5238		31.6	1.8009	2.1917	1.3128	0.3882	-1.25
32.1	5.9803	8.6826	13.5317	22.3437	27.9186		31.8	4.1133	6.7667	11.3359	18.734	29.5578		31.7	1.801	2.189	1.3084	0.3795	-1.2564
32.2	5.9889	8.6897	13.5537	22.3799	27.9485		31.9	4.1216	6.7805	11.3436	18.7607	29.5938		31.8	1.8045	2.1874	1.3047	0.3751	-1.2612
32.3	5.9888	8.6977	13.5722	22.3965	27.9805		32	4.1271	6.7887	11.3575	18.7852	29.6396		31.9	1.7989	2.1858	1.3107	0.3723	-1.2543
32.4	5.9899	8.7034	13.5956	22.4182	28.0017		32.1	4.1335	6.8016	11.3807	18.8071	29.6833		32	1.7881	2.1899	1.309	0.3686	-1.2401
32.5	6.0009	8.7161	13.6206	22.448	28.0312		32.2	4.1418	6.8012	11.3959	18.8332	29.725		32.1	1.7852	2.1893	1.3103	0.3731	-1.2344
32.6	6.0045	8.7216	13.6255	22.462	28.0579		32.3	4.1418	6.8133	11.4176	18.8631	29.763		32.2	1.784	2.1984	1.3207	0.3723	-1.2296
32.7	6.0006	8.7305	13.6378	22.4852	28.0893		32.4	4.1477	6.8305	11.4342	18.8919	29.7781		32.3	1.7992	2.2047	1.3209	0.3718	-1.2297
32.8	6.0012	8.7245	13.6611	22.4994	28.1101		32.5	4.1596	6.8428	11.4431	18.9026	29.8024		32.4	1.8122	2.2066	1.3191	0.3781	-1.2182
32.9	6.0007	8.7262	13.674	22.5208	28.136		32.6	4.1718	6.8481	11.4597	18.9284	29.8206		32.5	1.8129	2.21	1.317	0.3856	-1.2242
33	6.0045	8.7387	13.6984	22.5413	28.1573		32.7	4.1692	6.8527	11.4796	18.9478	29.8474		32.6	1.8213	2.22	1.3274	0.3827	-1.2278
33.1	6.017	8.7539	13.7218	22.583	28.1826		32.8	4.1774	6.8583	11.4882	18.9738	29.8843		32.7	1.8304	2.2172	1.3241	0.3913	-1.2286
33.2	6.0298	8.7668	13.7391	22.6132	28.2135		32.9	4.1886	6.8738	11.5138	19.0041	29.9199		32.8	1.8209	2.2104	1.3269	0.4022	-1.2253
33.3	6.0406	8.776	13.7549	22.6364	28.2517		33	4.1965	6.8903	11.5342	19.0317	29.9483		32.9	1.8165	2.2145	1.3332	0.4045	-1.2241
33.4	6.0472	8.7891	13.7681	22.6606	28.2798		33.1	4.2062	6.9051	11.5468	19.0596	29.9782		33	1.8248	2.2206	1.3323	0.4094	-1.2251
33.5	6.051	8.7931	13.7846	22.6708	28.308		33.2	4.2215	6.9165	11.5577	19.0823	30.0206		33.1	1.8245	2.2215	1.3327	0.4082	-1.2266
33.6	6.0574	8.8031	13.7995	22.6954	28.3442		33.3	4.2306	6.9184	11.5703	19.1037	30.0533		33.2	1.8293	2.2216	1.333	0.417	-1.2307
33.7	6.0525	8.7973	13.8101	22.7113	28.3668		33.4	4.2358	6.9316	11.5843	19.1271	30.0765		33.3	1.8326	2.2261	1.3427	0.4225	-1.2283
33.8	6.0723	8.821	13.8462	22.7578	28.408		33.5	4.2444	6.9382	11.6001	19.1502	30.0867		33.4	1.8408	2.2335	1.3486	0.421	-1.232
33.9	6.0666	8.8315	13.8618	22.7826	28.4356		33.6	4.2431	6.9398	11.6184	19.1643	30.1117		33.5	1.8523	2.2391	1.3541	0.4233	-1.2334
34	6.0661	8.8361	13.8666	22.8016	28.4617		33.7	4.2489	6.9432	11.6319	19.1903	30.1269		33.6	1.8577	2.2404	1.354	0.4246	-1.2298
34.1	6.0711	8.8436	13.8814	22.8352	28.4928		33.8	4.2476	6.9513	11.6433	19.2184	30.1293		33.7	1.8602	2.2446	1.3586	0.4285	-1.2261
34.2	6.0611	8.8438	13.8888	22.8538	28.5167		33.9	4.2493	6.9719	11.6562	19.225	30.1557		33.8	1.8597	2.2532	1.3558	0.4348	-1.228
34.3	6.0574	8.8365	13.8925	22.8676	28.5388		34	4.263	6.964	11.6644	19.236	30.18		33.9	1.8658	2.2527	1.3633	0.4396	-1.2226
34.4	6.0618	8.8451	13.9026	22.8898	28.5691		34.1	4.2586	6.9821	11.6855	19.2441	30.2037		34	1.8658	2.2584	1.3694	0.4429	-1.2169
34.5	6.0626	8.8507	13.9149	22.8986	28.6022		34.2	4.2603	6.9847	11.6995	19.2527	30.2337		34.1	1.8651	2.2683	1.3737	0.4513	-1.2166
34.6	6.0625	8.8518	13.9312	22.9185	28.6324		34.3	4.2578	6.9774	11.706	19.2711	30.2717		34.2	1.8652	2.2789	1.3755	0.4507	-1.2215
34.7	6.0695	8.8537	13.9417	22.9477	28.6652		34.4	4.2559	6.9834	11.7128	19.2768	30.31		34.3	1.8686	2.2718	1.3718	0.4478	-1.2287
34.8	6.0763	8.8674	13.9625	22.9691	28.6949		34.5	4.2593	6.9906	11.7152	19.2844	30.3366		34.4	1.8697	2.2698	1.3684	0.443	-1.2337
34.9	6.0897	8.88	13.9826	22.9961	28.7268		34.6	4.2659	6.9986	11.7283	19.2958	30.3639		34.5	1.8678	2.261	1.3636	0.4423	-1.2242
35	6.0894	8.8827	13.9915	23.0169	28.7485		34.7	4.2702	6.9995	11.7269	19.3154	30.3883		34.6	1.8635	2.2615	1.367	0.4414	-1.2122
35.1	6.089	8.8882	13.986	23.0237	28.7704		34.8	4.2644	7.0036	11.7318	19.3506	30.4103		34.7	1.861	2.2672	1.364	0.4407	-1.211
35.2	6.097	8.9	13.9992	23.0504	28.7979		34.9	4.2598	7.0146	11.744	19.3844	30.4391		34.8	1.8674	2.2626	1.3667	0.4432	-1.2074
35.3	6.115	8.9167	14.0242	23.0914	28.8248		35	4.2711	7.0204	11.7538	19.4131	30.4733		34.9	1.87	2.2652	1.3634	0.4448	-1.2032
35.4	6.1233	8.9191	14.0335	23.1179	28.8447		35.1	4.2785	7.0275	11.7619	19.4327	30.4948		35	1.8761	2.2753	1.367	0.4422	-1.1974
35.5	6.1274	8.9312	14.0387	23.1351	28.8688		35.2	4.2836	7.0346	11.7658	19.4425	30.5256		35.1	1.8816	2.275	1.3617	0.4421	-1.1965
35.6	6.1403	8.9451	14.0494	23.1569	28.8931		35.3	4.2846	7.0335	11.7753	19.4674	30.5499		35.2	1.8833	2.2771	1.3667	0.4368	-1.1956
35.7	6.1521	8.9591	14.0659	23.18	28.9184		35.4	4.2783	7.0385	11.79	19.4905	30.578		35.3	1.8895	2.266	1.3631	0.43	-1.1956
35.8	6.1585	8.9702	14.0866	23.206	28.9429		35.5	4.2834	7.0446	11.7995	19.5141	30.6077		35.4	1.8834	2.2586	1.3586	0.4315	-1.1846
35.9	6.1764	8.9843	14.1164	23.2433	28.9723		35.6	4.2836	7.0606	11.8184	19.5422	30.6343		35.5	1.881	2.2545	1.3568	0.4282	-1.1677
36	6.1875	8.9922	14.1368	23.2673	28.9966		35.7	4.3048	7.0769	11.8452	19.5669	30.6568		35.6	1.8851	2.2528	1.3537	0.4367	-1.1572
36.1	6.1937	8.9999	14.1536	23.2901	29.0162		35.8	4.3218	7.0793	11.8636	19.5944	30.675		35.7	1.888	2.2635	1.3627	0.4426	-1.154
36.2	6.1996	9.0063	14.1757	23.3163	29.0437		35.9	4.318	7.0909	11.8793	19.609	30.696		35.8	1.9015	2.2699	1.3708	0.4412	-1.1419
36.3	6.2087	9.0214	14.1994	23.3447	29.0769		36	4.3242	7.1015	11.8961	19.6208	30.7223		35.9	1.9017	2.2602	1.3731	0.4491	-1.1344
36.4	6.205	9.0242	14.2194	23.3725	29.1037		36.1	4.3233	7.103	11.9114	19.646	30.7378		36	1.8945	2.2685	1.3796	0.4479	-1.1326
36.5	6.2088	9.0273	14.2355	23.3952	29.1281		36.2	4.3253	7.1139	11.9322	19.6529	30.7605		36.1	1.9031	2.2675	1.3773	0.448	-1.1296
36.6	6.2043	9.0337	14.2443	23.4211	29.1576		36.3	4.3355	7.1101	11.9364	19.6647	30.7856		36.2	1.9077	2.2642	1.3811	0.448	-1.1175
36.7	6.2038	9.0386	14.2559	23.4379	29.1904		36.4	4.3338	7.1172	11.9421	19.6847	30.8113		36.3	1.9108	2.2717	1.3854	0.4432	-1.1112
36.8	6.2069	9.0514	14.27	23.4564	29.2299		36.5	4.3388	7.1276	11.954	19.7025	30.831		36.4	1.9169	2.2764	1.3861	0.4388	-1.1065
36.9	6.2167	9.0507	14.2781	23.4719	29.266		36.6	4.3385	7.139	11.9615	19.7158	30.8599		36.5	1.921	2.2775	1.3871	0.4366	-1.1079
37	6.2241	9.0587	14.2917	23.4944	29.2972		36.7	4.3459	7.139	11.9704	19.7315	30.8782		36.6	1.9215	2.2776	1.3867	0.4357	-1.1053
37.1	6.228	9.0621	14.2987	23.5159	29.3189		36.8	4.336	7.1438	11.9776	19.7377	30.8933		36.7	1.9255	2.2808	1.387	0.4418	-1.1076
37.2	6.2298	9.0765	14.3197	23.5398	29.3507		36.9	4.3389	7.1466	11.9804	19.756	30.9312		36.8	1.9272	2.2831	1.394	0.4426	-1.11
37.3	6.2291	9.086	14.34	23.5579	29.3794		37	4.3329	7.1307	11.9715	19.788	30.9577		36.9	1.9287	2.277	1.3914	0.4467	-1.1059
37.4	6.2476	9.099	14.367	23.5909	29.4145		37.1	4.3226	7.1487	11.986	19.8085	30.9765		37	1.9254	2.2795	1.396	0.4445	-1.0964
37.5	6.2505	9.1141	14.385	23.621	29.451		37.2	4.3311	7.1597	12.0005	19.82	31.0049		37.1	1.929	2.2782	1.3935	0.443	-1.0798
37.6	6.2522	9.1191	14.4044	23.6442	29.4786		37.3	4.3349	7.1694	12.0172	19.8375	31.0269		37.2	1.9246	2.2821	1.3876	0.4492	-1.0746
37.7	6.2557	9.1254	14.4129	23.6654	29.4962		37.4	4.3382	7.1753	12.0456	19.8624	31.0582		37.3	1.9242	2.2888	1.3921	0.4519	-1.0738
37.8	6.2531	9.1309	14.4161	23.6895	29.519		37.5	4.3421	7.1898	12.0655	19.8888	31.0871		37.4	1.9323	2.2897	1.3896	0.4592	-1.0815
37.9	6.2546	9.1455	14.4276	23.7148	29.5435		37.6	4.3569	7.2109	12.0913	19.899	31.1154		37.5	1.9439	2.2952	1.396	0.4596	-1.0786
38	6.2586	9.1563	14.4362	23.7275	29.5633		37.7	4.3716	7.2248	12.0966	19.9172	31.1366		37.6	1.9566	2.2926	1.398	0.4723	-1.0581
38.1	6.2671	9.1691	14.4465	23.7496	29.5837		37.8	4.3819	7.2286	12.1097	19.9279	31.1633		37.7	1.9572	2.3066	1.4053	0.503	-1.0558
38.2	6.2726	9.1785	14.4548	23.7727	29.6058		37.9	4.3791	7.2298	12.1237	19.9449	31.1891		37.8	1.9619	2.3323	1.4383	0.5099	-1.0591
38.3	6.2736	9.1921	14.465	23.7985	29.6293		38	4.3855	7.2305	12.1393	19.9624	31.2179		37.9	1.9855	2.3402	1.4442	0.5112	-1.0626
38.4	6.2749	9.2075	14.483	23.8246	29.6523		38.1	4.3913	7.2385	12.1541	19.9671	31.2321		38	1.9856	2.3423	1.45	0.5157	-1.0646
38.5	6.2808	9.2225	14.4975	23.8497	29.6878		38.2	4.3997	7.2396	12.1694	19.9836	31.2493		38.1	1.993	2.3453	1.4549	0.5092	-1.0614
38.6	6.2855	9.2346	14.5104	23.8744	29.7096		38.3	4.4003	7.2515	12.1782	20.004	31.2742		38.2	1.9915	2.3352	1.4479	0.5072	-1.0707
38.7	6.2841	9.2376	14.5275	23.8962	29.7254		38.4	4.4098	7.2571	12.1878	20.0233	31.2899		38.3	1.9932	2.3325	1.4362	0.497	-1.0776
38.8	6.2868	9.2458	14.5385	23.9178	29.747		38.5	4.4152	7.2594	12.205	20.0346	31.3139		38.4	1.9902	2.3273	1.4271	0.4938	-1.085
38.9	6.2925	9.2596	14.5502	23.9509	29.7785		38.6	4.4195	7.266	12.2102	20.0523	31.3351		38.5	1.9892	2.3272	1.4243	0.4924	-1.0876
39	6.2847	9.2571	14.5475	23.976	29.798		38.7	4.4129	7.2822	12.2341	20.065	31.3533		38.6	1.987	2.3268	1.4298	0.4879	-1.0828
39.1	6.2873	9.2656	14.557	24.0042	29.821		38.8	4.4149	7.2795	12.239	20.0853	31.3829		38.7	1.9844	2.3279	1.4278	0.4923	-1.0839
39.2	6.2878	9.2667	14.5627	24.0277	29.8477		38.9	4.4078	7.2798	12.248	20.1076	31.4072		38.8	1.979	2.3359	1.4341	0.4906	-1.0956
39.3	6.2828	9.2709	14.5704	24.044	29.8666		39	4.4069	7.2937	12.2649	20.1338	31.4249		38.9	1.9796	2.3376	1.4241	0.4853	-1.0978
39.4	6.2854	9.2778	14.5831	24.0597	29.89		39.1	4.4173	7.3017	12.2842	20.1515	31.4503		39	1.979	2.3251	1.4151	0.4794	-1.1043
39.5	6.295	9.2916	14.5962	24.0832	29.9162		39.2	4.4239	7.2987	12.295	20.1676	31.4695		39.1	1.9688	2.3235	1.4155	0.4687	-1.1122
39.6	6.3071	9.303	14.6091	24.1054	29.9434		39.3	4.4188	7.3039	12.3059	20.1793	31.4965		39.2	1.9691	2.3193	1.4143	0.4601	-1.1218
39.7	6.2951	9.3071	14.613	24.114	29.9566		39.4	4.4212	7.3054	12.3122	20.1987	31.5244		39.3	1.9644	2.31	1.4124	0.4512	-1.1309
39.8	6.2886	9.3023	14.6225	24.1321	29.9825		39.5	4.4232	7.3135	12.3261	20.2228	31.5473		39.4	1.9537	2.3094	1.4078	0.4493	-1.1301
39.9	6.2902	9.3068	14.6352	24.1521	30.0054		39.6	4.4247	7.322	12.3322	20.2428	31.565		39.5	1.9486	2.3041	1.4054	0.444	-1.1318
40	6.2967	9.3126	14.6472	24.1698	30.0343		39.7	4.436	7.3232	12.3383	20.2604	31.5877		39.6	1.946	2.2971	1.3996	0.4449	-1.1301
40.1	6.3011	9.3199	14.6575	24.1888	30.064		39.8	4.4462	7.3374	12.3466	20.2763	31.5959		39.7	1.9396	2.2977	1.3972	0.4432	-1.1266
40.2	6.3168	9.3316	14.6674	24.2136	30.0959		39.9	4.4459	7.3334	12.3598	20.2919	31.5981		39.8	1.9339	2.2945	1.3948	0.4469	-1.1135
40.3	6.3297	9.3386	14.6795	24.2478	30.1281		40	4.4477	7.337	12.3693	20.2963	31.6208		39.9	1.9362	2.2899	1.3987	0.4631	-1.1029
40.4	6.3344	9.3487	14.6847	24.2642	30.1569		40.1	4.4589	7.3408	12.3723	20.3157	31.6531		40	1.9387	2.2984	1.4066	0.4651	-1.0937
40.5	6.3459	9.3548	14.6959	24.2862	30.1833		40.2	4.4542	7.3471	12.3773	20.3205	31.6863		40.1	1.953	2.2954	1.4189	0.4687	-1.0881
40.6	6.3522	9.3593	14.7076	24.3008	30.2084		40.3	4.461	7.3497	12.3835	20.3373	31.705		40.2	1.959	2.3014	1.4264	0.4782	-1.0887
40.7	6.3516	9.3633	14.7208	24.3196	30.239		40.4	4.4678	7.3636	12.3955	20.3591	31.7222		40.3	1.9601	2.3095	1.4361	0.4774	-1.0834
40.8	6.359	9.3796	14.7384	24.3453	30.2788		40.5	4.4721	7.3672	12.3991	20.3708	31.7507		40.4	1.9673	2.3036	1.4336	0.4893	-1.0847
40.9	6.3632	9.3876	14.7599	24.3687	30.3123		40.6	4.4804	7.3646	12.3989	20.3903	31.7607		40.5	1.9695	2.299	1.4337	0.4786	-1.0849
41	6.3761	9.3945	14.773	24.4003	30.3416		40.7	4.4746	7.3828	12.4099	20.3975	31.7784		40.6	1.9797	2.2979	1.4312	0.4676	-1.0849
41.1	6.3871	9.401	14.7831	24.4135	30.359		40.8	4.4796	7.3892	12.418	20.4108	31.7932		40.7	1.9718	2.2994	1.4188	0.4642	-1.0894
41.2	6.3975	9.408	14.7913	24.4297	30.376		40.9	4.4895	7.4029	12.4262	20.4279	31.815		40.8	1.9675	2.2989	1.4181	0.4639	-1.0894
41.3	6.4029	9.4164	14.8033	24.444	30.3963		41	4.4922	7.4077	12.4391	20.4511	31.8417		40.9	1.9667	2.3015	1.4141	0.47	-1.0902
41.4	6.4185	9.4164	14.8241	24.4584	30.4179		41.1	4.4962	7.4176	12.455	20.4653	31.867		41	1.9646	2.3067	1.4177	0.4787	-1.0892
41.5	6.4202	9.4168	14.8334	24.4655	30.4357		41.2	4.5012	7.4194	12.4614	20.4787	31.8821		41.1	1.9627	2.3117	1.4198	0.482	-1.0925
41.6	6.4264	9.4201	14.8432	24.4845	30.4505		41.3	4.5098	7.4252	12.4685	20.491	31.8911		41.2	1.9627	2.3257	1.4283	0.4784	-1.0903
41.7	6.4406	9.4143	14.8522	24.4965	30.4681		41.4	4.5124	7.4356	12.4857	20.5026	31.9223		41.3	1.9691	2.3355	1.431	0.471	-1.0922
41.8	6.4448	9.4188	14.863	24.5089	30.4836		41.5	4.5167	7.4445	12.5015	20.525	31.951		41.4	1.9743	2.3392	1.4306	0.4674	-1.0858
41.9	6.4495	9.4296	14.8828	24.5241	30.5021		41.6	4.5222	7.4513	12.5099	20.5448	31.9593		41.5	1.9729	2.3311	1.4317	0.4713	-1.0855
42	6.4596	9.4321	14.8995	24.5418	30.5204		41.7	4.5326	7.4512	12.5176	20.5644	31.9849		41.6	1.9736	2.3421	1.4386	0.4644	-1.0868
42.1	6.4742	9.439	14.9042	24.5674	30.5419		41.8	4.5383	7.4591	12.5211	20.5808	32.0232		41.7	1.968	2.3444	1.4291	0.472	-1.0833
42.2	6.4659	9.4384	14.8984	24.5814	30.5542		41.9	4.5349	7.4726	12.5365	20.5935	32.0408		41.8	1.9621	2.3439	1.434	0.4838	-1.0758
42.3	6.466	9.4472	14.9058	24.6046	30.5773		42	4.5448	7.477	12.5507	20.6118	32.0658		41.9	1.9672	2.3541	1.4403	0.492	-1.078
42.4	6.4691	9.4578	14.9239	24.6304	30.6055		42.1	4.5468	7.4817	12.5577	20.632	32.0872		42	1.9765	2.3674	1.4535	0.5021	-1.0768
42.5	6.4829	9.4697	14.9435	24.6509	30.6273		42.2	4.556	7.4925	12.5702	20.6461	32.1126		42.1	1.9787	2.3825	1.4601	0.5046	-1.0777
42.6	6.4813	9.4754	14.9566	24.6677	30.6496		42.3	4.5659	7.4881	12.5757	20.6527	32.1392		42.2	1.9809	2.3875	1.458	0.5079	-1.078
42.7	6.4805	9.481	14.9645	24.6858	30.6719		42.4	4.5683	7.4892	12.581	20.6718	32.1562		42.3	1.9842	2.3896	1.4615	0.5054	-1.0816
42.8	6.4873	9.495	14.9818	24.7114	30.6985		42.5	4.5638	7.5011	12.591	20.6835	32.1858		42.4	1.9906	2.4024	1.4563	0.5152	-1.0867
42.9	6.4897	9.5085	14.9961	24.7338	30.7219		42.6	4.5687	7.5043	12.5924	20.7049	32.2068		42.5	1.9952	2.4041	1.4506	0.5148	-1.0981
43	6.4851	9.5147	15.0037	24.7487	30.7424		42.7	4.5683	7.5154	12.6174	20.7208	32.2277		42.6	1.9969	2.387	1.4452	0.5091	-1.0996
43.1	6.4919	9.5243	15.011	24.777	30.7648		42.8	4.5688	7.5194	12.6213	20.7285	32.2618		42.7	1.9977	2.3853	1.443	0.5031	-1.0982
43.2	6.4996	9.5351	15.0272	24.8021	30.7866		42.9	4.5692	7.5274	12.6209	20.7474	32.2881		42.8	1.9986	2.3726	1.4437	0.4981	-1.0871
43.3	6.5106	9.5518	15.0542	24.8266	30.8102		43	4.5636	7.5417	12.6336	20.7698	32.3024		42.9	1.9966	2.3733	1.4439	0.503	-1.0873
43.4	6.5198	9.5625	15.0738	24.8449	30.8422		43.1	4.5659	7.5536	12.6638	20.7841	32.3233		43	2.0036	2.3782	1.4428	0.5008	-1.079
43.5	6.5276	9.572	15.0861	24.8513	30.8636		43.2	4.5771	7.5577	12.6807	20.8112	32.3456		43.1	2.0034	2.3766	1.4379	0.5036	-1.0839
43.6	6.5295	9.5772	15.0944	24.8681	30.8866		43.3	4.5764	7.5663	12.6888	20.8287	32.3669		43.2	2.003	2.3773	1.445	0.4996	-1.0792
43.7	6.5286	9.5802	15.1052	24.8845	30.9071		43.4	4.5804	7.5723	12.7073	20.8429	32.3891		43.3	2.0111	2.38	1.4498	0.4947	-1.0644
43.8	6.5248	9.5887	15.1142	24.898	30.9221		43.5	4.5877	7.586	12.7178	20.8671	32.4074		43.4	2.0134	2.3784	1.4453	0.4976	-1.0608
43.9	6.5319	9.6015	15.1248	24.9213	30.9472		43.6	4.5922	7.6043	12.7356	20.8867	32.4332		43.5	2.0164	2.3797	1.4467	0.4969	-1.0565
44	6.5312	9.6034	15.1306	24.9371	30.9577		43.7	4.5948	7.6078	12.7452	20.8993	32.4581		43.6	2.0243	2.371	1.4493	0.4893	-1.0593
44.1	6.5333	9.6056	15.1495	24.9484	30.973		43.8	4.5941	7.6018	12.7499	20.9099	32.474		43.7	2.0255	2.3779	1.451	0.493	-1.06
44.2	6.5373	9.609	15.1678	24.9673	30.9949		43.9	4.5938	7.605	12.7675	20.9273	32.4936		43.8	2.0262	2.3784	1.4535	0.5014	-1.0622
44.3	6.5373	9.6111	15.1839	24.9795	31.0141		44	4.6004	7.5993	12.7785	20.946	32.516		43.9	2.0293	2.3829	1.4608	0.4967	-1.0526
44.4	6.5399	9.6137	15.1869	24.992	31.032		44.1	4.6097	7.6042	12.7899	20.9666	32.5247		44	2.0259	2.3826	1.4628	0.4983	-1.0513
44.5	6.5337	9.6117	15.187	25.0063	31.0576		44.2	4.6207	7.6098	12.7982	20.9719	32.5373		44.1	2.0258	2.3824	1.4769	0.4993	-1.0436
44.6	6.5329	9.6118	15.1912	25.0204	31.0804		44.3	4.6193	7.61	12.7995	20.9787	32.5536		44.2	2.0378	2.3837	1.4826	0.5001	-1.0457
44.7	6.5282	9.6144	15.1891	25.0365	31.1108		44.4	4.6158	7.6123	12.8007	20.9901	32.5662		44.3	2.0404	2.3905	1.4947	0.4999	-1.0432
44.8	6.5348	9.6173	15.1972	25.0561	31.144		44.5	4.6178	7.6109	12.8009	21.0028	32.5822		44.4	2.0473	2.3933	1.4999	0.5053	-1.0361
44.9	6.5392	9.6222	15.2102	25.0827	31.1563		44.6	4.6257	7.6133	12.8155	21.0155	32.5971		44.5	2.0491	2.3933	1.498	0.5119	-1.0306
45	6.5413	9.6304	15.2234	25.1085	31.1711		44.7	4.63	7.6156	12.828	21.0303	32.6084		44.6	2.0495	2.3975	1.5007	0.515	-1.0308
45.1	6.5439	9.6401	15.2406	25.13	31.1899		44.8	4.6348	7.6181	12.8382	21.0556	32.6268		44.7	2.0556	2.4051	1.4928	0.5129	-1.0239
45.2	6.5466	9.6448	15.2502	25.1414	31.2109		44.9	4.6474	7.6292	12.8467	21.0809	32.6467		44.8	2.0584	2.4145	1.4881	0.5162	-1.0219
45.3	6.5585	9.6555	15.2629	25.1527	31.2425		45	4.6557	7.6463	12.8483	21.0947	32.6643		44.9	2.0588	2.4231	1.491	0.5108	-1.0246
45.4	6.5693	9.6669	15.2805	25.1691	31.2736		45.1	4.6603	7.6584	12.8525	21.1078	32.6789		45	2.0677	2.4284	1.4911	0.5055	-1.0185
45.5	6.5697	9.6713	15.2899	25.1844	31.2915		45.2	4.6625	7.6739	12.863	21.1185	32.7013		45.1	2.0655	2.4335	1.4945	0.4984	-1.02
45.6	6.5727	9.668	15.3005	25.1921	31.3012		45.3	4.6613	7.6876	12.8813	21.1343	32.7154		45.2	2.072	2.437	1.4953	0.5034	-1.0236
45.7	6.5748	9.6697	15.3056	25.2108	31.3172		45.4	4.6601	7.6903	12.8983	21.1429	32.7389		45.3	2.073	2.4411	1.497	0.5022	-1.0131
45.8	6.5832	9.6768	15.3129	25.2356	31.3361		45.5	4.6703	7.6932	12.9008	21.1516	32.7508		45.4	2.078	2.4415	1.4957	0.5063	-1.0097
45.9	6.5905	9.6862	15.3207	25.2608	31.3577		45.6	4.6654	7.7023	12.9069	21.1572	32.7636		45.5	2.065	2.45	1.5056	0.5087	-1.0098
46	6.5989	9.7013	15.3379	25.2842	31.3835		45.7	4.6694	7.7087	12.9031	21.1632	32.7764		45.6	2.0769	2.4494	1.5062	0.5137	-1.0091
46.1	6.6056	9.709	15.3469	25.3059	31.4027		45.8	4.6699	7.7083	12.9078	21.1757	32.7947		45.7	2.0756	2.4568	1.5112	0.5206	-1.0143
46.2	6.6045	9.7169	15.3582	25.3258	31.418		45.9	4.6598	7.7053	12.9183	21.1774	32.8278		45.8	2.0761	2.4595	1.5149	0.5215	-1.0141
46.3	6.6008	9.7208	15.3671	25.3389	31.4378		46	4.6634	7.706	12.9213	21.1929	32.8527		45.9	2.0753	2.4558	1.5135	0.5182	-1.0118
46.4	6.6065	9.7222	15.3725	25.3518	31.4521		46.1	4.6552	7.7097	12.9254	21.2099	32.8749		46	2.0628	2.4502	1.505	0.5228	-1.001
46.5	6.6061	9.72	15.372	25.3721	31.4692		46.2	4.6548	7.7036	12.9268	21.2251	32.8973		46.1	2.0687	2.4549	1.505	0.5293	-0.9937
46.6	6.6084	9.7279	15.3777	25.3977	31.4926		46.3	4.6624	7.7137	12.9339	21.2414	32.9176		46.2	2.0658	2.4666	1.5127	0.5392	-1.0039
46.7	6.6189	9.7383	15.3935	25.4254	31.5121		46.4	4.6649	7.7259	12.9424	21.252	32.9307		46.3	2.0697	2.4714	1.5158	0.5446	-1.0063
46.8	6.6245	9.7463	15.4105	25.4487	31.5326		46.5	4.6681	7.7363	12.9566	21.2662	32.9563		46.4	2.0738	2.4649	1.5226	0.5432	-0.9957
46.9	6.6277	9.7464	15.4041	25.4583	31.5447		46.6	4.6719	7.7452	12.9665	21.2879	32.9775		46.5	2.0793	2.4609	1.5255	0.5442	-0.9921
47	6.6298	9.7559	15.4129	25.4787	31.5634		46.7	4.6704	7.7511	12.9812	21.3114	32.9924		46.6	2.0836	2.4702	1.5365	0.5416	-0.9965
47.1	6.6276	9.7532	15.421	25.4953	31.5794		46.8	4.673	7.7532	12.978	21.3219	32.9944		46.7	2.0909	2.4632	1.5438	0.5391	-0.9962
47.2	6.6317	9.7596	15.4383	25.5125	31.5995		46.9	4.6676	7.7646	12.9819	21.3372	33.0048		46.8	2.0936	2.457	1.5351	0.5531	-1.0017
47.3	6.6358	9.7673	15.4585	25.522	31.6177		47	4.6638	7.7618	12.9801	21.3436	33.0231		46.9	2.0938	2.4604	1.5374	0.5545	-0.9983
47.4	6.6397	9.776	15.4764	25.5353	31.6362		47.1	4.661	7.7708	12.9841	21.3546	33.0507		47	2.1006	2.4558	1.5453	0.5579	-0.9961
47.5	6.642	9.7808	15.4891	25.555	31.6567		47.2	4.6607	7.7809	12.9929	21.3593	33.0666		47.1	2.099	2.4602	1.5559	0.5575	-0.9974
47.6	6.6448	9.7861	15.4956	25.5664	31.6712		47.3	4.6607	7.7855	12.9992	21.3667	33.077		47.2	2.1079	2.4608	1.5557	0.5505	-0.9901
47.7	6.6477	9.7915	15.5038	25.5767	31.6923		47.4	4.6634	7.7809	13.0047	21.3819	33.0844		47.3	2.1106	2.461	1.5536	0.5511	-0.9877
47.8	6.6621	9.8004	15.5154	25.6041	31.7163		47.5	4.66	7.7796	13.0106	21.393	33.1024		47.4	2.1138	2.4621	1.5586	0.5567	-0.9856
47.9	6.6674	9.8039	15.5222	25.6295	31.7382		47.6	4.6564	7.7661	13.0172	21.3978	33.1267		47.5	2.1217	2.4558	1.558	0.5596	-0.9804
48	6.6759	9.8098	15.5316	25.6529	31.7577		47.7	4.6486	7.7551	13.0265	21.4115	33.1406		47.6	2.1276	2.4509	1.5601	0.5661	-0.9743
48.1	6.6802	9.8176	15.5402	25.6687	31.7827		47.8	4.6456	7.7533	13.039	21.4362	33.1558		47.7	2.1314	2.4595	1.5638	0.5674	-0.9755
48.2	6.6922	9.8312	15.5595	25.6906	31.8163		47.9	4.6498	7.7745	13.0591	21.4529	33.1812		47.8	2.1451	2.4655	1.5699	0.5737	-0.9663
48.3	6.6979	9.847	15.5783	25.7055	31.8399		48	4.6593	7.7846	13.0694	21.4679	33.2068		47.9	2.1545	2.4664	1.574	0.5783	-0.9654
48.4	6.7019	9.8591	15.5815	25.7153	31.8529		48.1	4.6574	7.7935	13.0982	21.482	33.2233		48	2.1624	2.4691	1.5817	0.5796	-0.9694
48.5	6.7005	9.867	15.5871	25.7352	31.8725		48.2	4.6537	7.7983	13.1297	21.497	33.2334		48.1	2.1673	2.4768	1.5791	0.5774	-0.9715
48.6	6.7036	9.8738	15.605	25.7536	31.9017		48.3	4.6552	7.8149	13.1462	21.5074	33.2561		48.2	2.164	2.4825	1.5805	0.5757	-0.9819
48.7	6.7011	9.8797	15.6178	25.7653	31.9242		48.4	4.6596	7.8231	13.1548	21.5228	33.2729		48.3	2.1666	2.4893	1.5871	0.5711	-0.9825
48.8	6.7036	9.8881	15.6279	25.7821	31.9482		48.5	4.6617	7.8259	13.1783	21.5301	33.2954		48.4	2.163	2.4886	1.5903	0.5689	-0.9729
48.9	6.7186	9.9013	15.6399	25.7969	31.9691		48.6	4.6712	7.8396	13.185	21.5565	33.314		48.5	2.1635	2.4845	1.5921	0.5671	-0.9571
49	6.7232	9.9053	15.6531	25.8147	31.991		48.7	4.6688	7.8578	13.2003	21.5671	33.3362		48.6	2.165	2.4963	1.5954	0.5727	-0.9499
49.1	6.7229	9.9084	15.6651	25.8387	32.0125		48.8	4.6745	7.8571	13.2133	21.586	33.3459		48.7	2.1676	2.5103	1.6083	0.5798	-0.9474
49.2	6.7208	9.9119	15.6803	25.8614	32.0366		48.9	4.6781	7.8668	13.2451	21.5944	33.3642		48.8	2.1728	2.5178	1.6183	0.5779	-0.9378
49.3	6.7239	9.9188	15.6933	25.8762	32.0581		49	4.687	7.8695	13.2699	21.59	33.3843		48.9	2.1761	2.5227	1.6178	0.5793	-0.9385
49.4	6.7287	9.9309	15.7051	25.9015	32.079		49.1	4.6908	7.8613	13.29	21.6087	33.4009		49	2.1681	2.5257	1.6278	0.5778	-0.9247
49.5	6.7422	9.9465	15.719	25.9366	32.1001		49.2	4.6893	7.8772	13.3167	21.6179	33.4162		49.1	2.1694	2.5217	1.6265	0.5865	-0.9341
49.6	6.7408	9.9478	15.7239	25.9499	32.1146		49.3	4.6904	7.8835	13.3431	21.6169	33.4409		49.2	2.1674	2.5344	1.6407	0.5857	-0.9338
49.7	6.7453	9.9594	15.7384	25.965	32.1443		49.4	4.6973	7.8778	13.3525	21.625	33.4543		49.3	2.171	2.5319	1.6465	0.6019	-0.9284
49.8	6.7499	9.9744	15.7514	25.9866	32.1693		49.5	4.6956	7.8913	13.3563	21.6307	33.4891		49.4	2.1775	2.5427	1.6507	0.6132	-0.9305
49.9	6.7598	9.9825	15.7629	26.0147	32.1952		49.6	4.6977	7.8969	13.341	21.6479	33.5033		49.5	2.1868	2.5595	1.6545	0.6096	-0.93
50	6.7711	9.9972	15.778	26.0413	32.2246		49.7	4.6958	7.9084	13.3314	21.6613	33.5207		49.6	2.1931	2.5614	1.6561	0.6035	-0.9227
50.1	6.776	10.0066	15.7939	26.0541	32.2528		49.8	4.7052	7.9044	13.3258	21.671	33.5391		49.7	2.1924	2.5634	1.6598	0.5943	-0.9194
50.2	6.7896	10.0256	15.8099	26.0744	32.2801		49.9	4.7037	7.9045	13.3193	21.6931	33.5521		49.8	2.193	2.567	1.6647	0.5986	-0.9231
50.3	6.8045	10.0395	15.8387	26.1072	32.3061		50	4.7087	7.9129	13.3138	21.7232	33.5749		49.9	2.1929	2.5678	1.6604	0.5917	-0.9154
50.4	6.8054	10.0492	15.8564	26.1243	32.328		50.1	4.7175	7.9302	13.3271	21.7477	33.6049		50	2.1889	2.5572	1.6479	0.6014	-0.9245
50.5	6.8138	10.0642	15.8677	26.1361	32.3464		50.2	4.7167	7.9431	13.3368	21.7676	33.6335		50.1	2.1756	2.5753	1.6622	0.5952	-0.9191
50.6	6.8228	10.0707	15.8779	26.15	32.365		50.3	4.7185	7.96	13.3106	21.7847	33.6526		50.2	2.1865	2.5712	1.6518	0.5885	-0.9195
50.7	6.8333	10.0852	15.8926	26.1781	32.3923		50.4	4.7246	7.9745	13.2977	21.8039	33.6627		50.3	2.1782	2.5703	1.6479	0.5839	-0.9239
50.8	6.8449	10.0926	15.9006	26.1875	32.4139		50.5	4.7322	7.9873	13.2935	21.8146	33.6646		50.4	2.1744	2.5678	1.6542	0.579	-0.9165
50.9	6.8504	10.0965	15.9184	26.1967	32.4282		50.6	4.7346	7.995	13.3025	21.8188	33.6734		50.5	2.171	2.5584	1.6586	0.584	-0.9046
51	6.8574	10.1054	15.9308	26.22	32.443		50.7	4.7376	7.9939	13.33	21.8217	33.6961		50.6	2.1593	2.5676	1.6598	0.5958	-0.8986
51.1	6.8579	10.1155	15.9339	26.2398	32.4622		50.8	4.7396	7.9904	13.3522	21.8472	33.7186		50.7	2.1619	2.5798	1.6646	0.6023	-0.9013
51.2	6.8659	10.1277	15.9406	26.2516	32.4838		50.9	4.7431	7.9946	13.3654	21.8696	33.7237		50.8	2.1721	2.5849	1.6639	0.5983	-0.8962
51.3	6.8778	10.1384	15.9536	26.2627	32.5043		51	4.754	8.0043	13.3865	21.8796	33.7358		50.9	2.1774	2.5865	1.6585	0.5985	-0.8998
51.4	6.8796	10.1473	15.9657	26.2732	32.5218		51.1	4.7626	8.0072	13.4018	21.8842	33.7472		51	2.1702	2.5844	1.6577	0.6017	-0.8972
51.5	6.8902	10.1583	15.9775	26.2934	32.5418		51.2	4.7599	8.0118	13.4058	21.9014	33.7723		51.1	2.1681	2.5833	1.6544	0.5984	-0.8971
51.6	6.8977	10.1666	15.99	26.317	32.5576		51.3	4.7648	8.0158	13.407	21.9163	33.7867		51.2	2.1641	2.5859	1.6597	0.5942	-0.914
51.7	6.9033	10.1771	16.0058	26.3431	32.5784		51.4	4.7707	8.0235	13.421	21.9349	33.8045		51.3	2.1715	2.5812	1.6516	0.5885	-0.9276
51.8	6.9137	10.1861	16.0197	26.3605	32.5926		51.5	4.7791	8.0297	13.4334	21.951	33.8186		51.4	2.1734	2.576	1.6367	0.5824	-0.9279
51.9	6.9179	10.1906	16.0323	26.3789	32.6078		51.6	4.786	8.0376	13.4495	21.9682	33.8451		51.5	2.1629	2.5679	1.635	0.5738	-0.934
52	6.9246	10.1932	16.0407	26.3868	32.6209		51.7	4.7883	8.0473	13.4586	21.9939	33.8655		51.6	2.1601	2.5615	1.6298	0.5677	-0.9317
52.1	6.9392	10.2114	16.0611	26.4141	32.6507		51.8	4.7933	8.057	13.477	22.0086	33.8743		51.7	2.1518	2.5659	1.6337	0.5684	-0.9253
52.2	6.9459	10.2193	16.0783	26.4307	32.6736		51.9	4.8047	8.0616	13.486	22.0123	33.8796		51.8	2.1476	2.5677	1.6391	0.5698	-0.9201
52.3	6.9537	10.2308	16.0924	26.4477	32.6935		52	4.8081	8.0685	13.4952	22.0231	33.8853		51.9	2.1471	2.5764	1.6476	0.5711	-0.9236
52.4	6.9544	10.2402	16.1087	26.4729	32.7129		52.1	4.8043	8.0691	13.505	22.0236	33.8978		52	2.1527	2.5874	1.6492	0.5638	-0.9261
52.5	6.9572	10.2518	16.1156	26.4898	32.7359		52.2	4.8	8.0689	13.5093	22.0299	33.9048		52.1	2.1582	2.5883	1.6535	0.563	-0.9245
52.6	6.9523	10.2508	16.115	26.5032	32.7551		52.3	4.8005	8.0712	13.5176	22.0263	33.9223		52.2	2.1553	2.5964	1.6505	0.5741	-0.922
52.7	6.9556	10.2609	16.1211	26.5139	32.7703		52.4	4.8013	8.0603	13.5169	22.0363	33.9383		52.3	2.1565	2.5938	1.6533	0.5759	-0.915
52.8	6.95	10.2651	16.1175	26.5194	32.7847		52.5	4.7868	8.0655	13.5264	22.0534	33.9536		52.4	2.1602	2.5973	1.6512	0.5744	-0.9212
52.9	6.9449	10.2619	16.1228	26.5299	32.7917		52.6	4.787	8.0658	13.5291	22.0698	33.959		52.5	2.1602	2.6119	1.6474	0.5714	-0.9286
53	6.9472	10.2659	16.1298	26.5433	32.8111		52.7	4.7887	8.0654	13.5302	22.0685	33.9698		52.6	2.1688	2.6168	1.6417	0.5724	-0.9246
53.1	6.954	10.2792	16.136	26.5564	32.8288		52.8	4.7843	8.0656	13.5206	22.089	33.9832		52.7	2.1652	2.6173	1.6374	0.5707	-0.928
53.2	6.9534	10.2857	16.137	26.5697	32.8457		52.9	4.7751	8.0759	13.5273	22.1041	34.0021		52.8	2.173	2.6126	1.6353	0.5758	-0.9343
53.3	6.9526	10.2877	16.1398	26.5768	32.8617		53	4.775	8.077	13.5334	22.1235	34.0259		52.9	2.1749	2.6061	1.6321	0.577	-0.9422
53.4	6.9608	10.2907	16.145	26.6056	32.8798		53.1	4.7734	8.0801	13.5479	22.1356	34.0588		53	2.1799	2.5899	1.631	0.5812	-0.9493
53.5	6.9602	10.2875	16.1435	26.6133	32.8892		53.2	4.7947	8.0827	13.556	22.1613	34.0641		53.1	2.1855	2.5851	1.628	0.5765	-0.9389
53.6	6.9689	10.2952	16.1527	26.6301	32.9041		53.3	4.8079	8.0972	13.5694	22.1759	34.0759		53.2	2.188	2.5791	1.6209	0.5817	-0.9315
53.7	6.9809	10.3006	16.1639	26.6466	32.9226		53.4	4.8179	8.0959	13.5757	22.19	34.1037		53.3	2.1854	2.5791	1.6237	0.5864	-0.9249
53.8	6.9829	10.3063	16.1718	26.6616	32.9428		53.5	4.8234	8.1086	13.5893	22.2191	34.1254		53.4	2.1927	2.5823	1.6216	0.5923	-0.9145
53.9	6.9828	10.3099	16.181	26.6786	32.9539		53.6	4.8329	8.125	13.6165	22.2281	34.1459		53.5	2.1977	2.5848	1.6314	0.5949	-0.9231
54	6.9857	10.3075	16.1909	26.6899	32.9648		53.7	4.8419	8.1339	13.6313	22.2412	34.1612		53.6	2.2082	2.5884	1.6347	0.5979	-0.9094
54.1	6.9962	10.3101	16.2014	26.713	32.9873		53.8	4.8389	8.1402	13.6405	22.2431	34.1684		53.7	2.2123	2.5794	1.6256	0.5997	-0.9003
54.2	7.0097	10.3225	16.2135	26.7322	33.0104		53.9	4.8404	8.1556	13.6483	22.2544	34.1958		53.8	2.214	2.5803	1.624	0.6037	-0.892
54.3	7.0075	10.3267	16.2281	26.744	33.0224		54	4.8469	8.1574	13.6571	22.2711	34.2031		53.9	2.2138	2.5954	1.6266	0.6058	-0.8908
54.4	7.0079	10.328	16.2327	26.7509	33.0474		54.1	4.8496	8.1684	13.6717	22.2774	34.2116		54	2.2173	2.5994	1.6209	0.6067	-0.8926
54.5	7.0173	10.3301	16.2406	26.7658	33.0653		54.2	4.8513	8.1722	13.683	22.2808	34.2232		54.1	2.2158	2.6023	1.615	0.6094	-0.8984
54.6	7.0252	10.3412	16.2538	26.787	33.0811		54.3	4.8554	8.1655	13.6892	22.2923	34.239		54.2	2.2201	2.5847	1.6119	0.6056	-0.9018
54.7	7.0256	10.3447	16.2636	26.7969	33.0968		54.4	4.8593	8.158	13.6905	22.3051	34.2556		54.3	2.2167	2.5694	1.6037	0.6022	-0.9041
54.8	7.0206	10.3426	16.2661	26.8066	33.1069		54.5	4.8573	8.1686	13.6962	22.3085	34.2637		54.4	2.2062	2.552	1.6	0.6033	-0.8986
54.9	7.0313	10.353	16.277	26.8226	33.1307		54.6	4.8608	8.1715	13.704	22.3297	34.2828		54.5	2.1944	2.5546	1.598	0.6075	-0.8919
55	7.0355	10.3542	16.2827	26.8332	33.1486		54.7	4.8635	8.1653	13.7151	22.3403	34.2936		54.6	2.1932	2.5575	1.5973	0.6125	-0.9014
55.1	7.036	10.3518	16.2856	26.845	33.1652		54.8	4.8706	8.1721	13.7234	22.3513	34.3151		54.7	2.1948	2.5469	1.6025	0.6051	-0.9035
55.2	7.029	10.3517	16.2875	26.8513	33.1771		54.9	4.877	8.1785	13.7319	22.3763	34.3267		54.8	2.1995	2.5397	1.6065	0.6013	-0.9041
55.3	7.0255	10.342	16.2905	26.8615	33.1903		55	4.8901	8.1873	13.7484	22.3822	34.3459		54.9	2.1962	2.5267	1.5984	0.6032	-0.9148
55.4	7.0377	10.3389	16.3047	26.8746	33.2068		55.1	4.9086	8.1906	13.7533	22.3925	34.3703		55	2.1958	2.5259	1.5986	0.6043	-0.9087
55.5	7.0352	10.3401	16.3118	26.885	33.225		55.2	4.9168	8.1872	13.7584	22.4095	34.3831		55.1	2.2025	2.5435	1.5882	0.6032	-0.9046
55.6	7.0374	10.3407	16.3258	26.8961	33.239		55.3	4.9248	8.1951	13.7672	22.4088	34.3804		55.2	2.1981	2.5473	1.5882	0.602	-0.9062
55.7	7.0448	10.3479	16.3387	26.9168	33.2581		55.4	4.9401	8.188	13.7598	22.4013	34.3976		55.3	2.1902	2.5524	1.5809	0.6	-0.9151
55.8	7.0469	10.3501	16.3575	26.9387	33.2799		55.5	4.943	8.1759	13.7541	22.4147	34.421		55.4	2.1827	2.5632	1.5823	0.6059	-0.922
55.9	7.0522	10.361	16.3685	26.9617	33.2981		55.6	4.9355	8.1856	13.7635	22.4225	34.4332		55.5	2.1817	2.5735	1.5822	0.6025	-0.921
56	7.0553	10.3709	16.3842	26.9819	33.3205		55.7	4.9436	8.1983	13.7831	22.4321	34.4519		55.6	2.1799	2.577	1.5812	0.5945	-0.9185
56.1	7.0609	10.384	16.3969	26.9917	33.3344		55.8	4.9584	8.2041	13.7897	22.4467	34.4631		55.7	2.179	2.5875	1.5866	0.5856	-0.9038
56.2	7.0636	10.3821	16.4103	27.0024	33.3493		55.9	4.9624	8.2047	13.7971	22.46	34.4776		55.8	2.1837	2.5921	1.5862	0.5954	-0.9033
56.3	7.0698	10.3884	16.4347	27.0283	33.37		56	4.9658	8.203	13.7992	22.4698	34.4842		55.9	2.1761	2.6023	1.6004	0.604	-0.9056
56.4	7.0739	10.3954	16.4473	27.0535	33.3951		56.1	4.9744	8.2111	13.8013	22.4785	34.4891		56	2.1852	2.6008	1.6129	0.6104	-0.8948
56.5	7.0774	10.4082	16.4543	27.0759	33.4088		56.2	4.9752	8.2176	13.8074	22.4776	34.5012		56.1	2.1904	2.5993	1.6097	0.6175	-0.8951
56.6	7.0798	10.417	16.4611	27.098	33.4226		56.3	4.9726	8.2102	13.7955	22.4925	34.5073		56.2	2.1845	2.6032	1.6101	0.6153	-0.8883
56.7	7.0808	10.4315	16.4687	27.1154	33.432		56.4	4.9668	8.2176	13.8011	22.5027	34.5158		56.3	2.1854	2.6073	1.6031	0.6197	-0.8951
56.8	7.0957	10.4436	16.4855	27.1242	33.448		56.5	4.9734	8.2236	13.811	22.5188	34.533		56.4	2.1886	2.6104	1.6026	0.6192	-0.8888
56.9	7.097	10.4546	16.4978	27.1334	33.4616		56.6	4.9844	8.225	13.8158	22.5308	34.5429		56.5	2.1836	2.6181	1.6096	0.6271	-0.8803
57	7.1026	10.4585	16.5094	27.1552	33.471		56.7	4.9846	8.229	13.827	22.5414	34.5582		56.6	2.1782	2.6254	1.6157	0.6295	-0.8777
57.1	7.1193	10.472	16.526	27.1783	33.4928		56.8	4.9956	8.2343	13.8329	22.5501	34.583		56.7	2.1812	2.634	1.6215	0.6338	-0.8846
57.2	7.1227	10.477	16.5394	27.1897	33.5136		56.9	5.0007	8.2352	13.8383	22.5658	34.6062		56.8	2.1851	2.6345	1.6265	0.6292	-0.8825
57.3	7.1197	10.4752	16.5451	27.1968	33.5266		57	4.9997	8.2431	13.8485	22.5788	34.6203		56.9	2.1818	2.6243	1.6233	0.6297	-0.8853
57.4	7.127	10.4812	16.5586	27.2145	33.546		57.1	5.0055	8.246	13.8536	22.5929	34.6338		57	2.1747	2.6318	1.6241	0.6266	-0.877
57.5	7.1343	10.4789	16.5671	27.2299	33.5617		57.2	5.0067	8.2485	13.8642	22.6021	34.6487		57.1	2.1739	2.6316	1.6236	0.6248	-0.8781
57.6	7.1348	10.4809	16.5776	27.2461	33.5696		57.3	5.0035	8.2516	13.8688	22.6193	34.6503		57.2	2.1739	2.6378	1.6278	0.6205	-0.8735
57.7	7.1406	10.4806	16.585	27.2658	33.5836		57.4	4.995	8.2572	13.8768	22.6221	34.6691		57.3	2.1808	2.6291	1.6274	0.6216	-0.8747
57.8	7.1504	10.4883	16.5976	27.2912	33.5984		57.5	4.9962	8.2472	13.8745	22.6403	34.6883		57.4	2.1805	2.6375	1.6243	0.6275	-0.8752
57.9	7.1496	10.4812	16.6016	27.3005	33.6052		57.6	4.9897	8.2548	13.8866	22.6489	34.704		57.5	2.1884	2.6408	1.6272	0.6347	-0.8761
58	7.1454	10.4806	16.6028	27.3114	33.6128		57.7	4.9984	8.2683	13.893	22.658	34.7183		57.6	2.2019	2.6337	1.6216	0.6347	-0.8774
58.1	7.1463	10.4904	16.6092	27.3298	33.6297		57.8	4.9988	8.2765	13.9021	22.6655	34.7267		57.7	2.2043	2.6288	1.6098	0.6398	-0.8672
58.2	7.1526	10.5038	16.622	27.3444	33.6523		57.9	4.9853	8.2795	13.9154	22.6697	34.7309		57.8	2.2028	2.6321	1.6146	0.6471	-0.8667
58.3	7.1555	10.507	16.6283	27.3558	33.6754		58	4.9792	8.2831	13.9135	22.6789	34.7442		57.9	2.2074	2.6398	1.6348	0.647	-0.8654
58.4	7.1629	10.5184	16.6391	27.3767	33.699		58.1	4.9759	8.2906	13.9236	22.6932	34.755		58	2.2164	2.6408	1.6436	0.6551	-0.8619
58.5	7.1612	10.5187	16.6485	27.395	33.7062		58.2	4.9759	8.2945	13.9279	22.6979	34.7718		58.1	2.2168	2.6487	1.6547	0.6666	-0.8654
58.6	7.1631	10.5363	16.6601	27.4117	33.7209		58.3	4.9733	8.2994	13.9368	22.7076	34.7869		58.2	2.223	2.6545	1.6665	0.6626	-0.8478
58.7	7.1679	10.5478	16.6687	27.4264	33.736		58.4	4.9542	8.3013	13.9395	22.7238	34.8069		58.3	2.2259	2.6606	1.6632	0.6785	-0.843
58.8	7.165	10.5525	16.6738	27.4335	33.7497		58.5	4.9558	8.319	13.9543	22.7354	34.8201		58.4	2.2193	2.6667	1.6695	0.6977	-0.8513
58.9	7.1718	10.5589	16.6842	27.4498	33.7685		58.6	4.9586	8.3256	13.9633	22.7508	34.8396		58.5	2.2308	2.6849	1.6853	0.6877	-0.8513
59	7.1737	10.5614	16.6966	27.4615	33.7767		58.7	4.9635	8.3293	13.9747	22.7593	34.8539		58.6	2.2406	2.6655	1.6853	0.6877	-0.8513
59.1	7.1771	10.5644	16.7099	27.4794	33.7871		58.8	4.9551	8.3335	13.9925	22.7717	34.8678		58.7	2.2382	2.6676	1.6853	0.6859	-0.8502
59.2	7.1777	10.5639	16.7162	27.4965	33.8002		58.9	4.9613	8.3357	13.9942	22.7831	34.8826		58.8	2.2406	2.6709	1.6809	0.6855	-0.8472
59.3	7.186	10.5714	16.7327	27.5143	33.8237		59	4.9589	8.3383	14.004	22.7816	34.8799		58.9	2.2548	2.6703	1.6723	0.6839	-0.8471
59.4	7.1896	10.5767	16.7406	27.5217	33.8468		59.1	4.966	8.3411	14.0067	22.7843	34.8915		59	2.2551	2.6709	1.6809	0.6787	-0.8463
59.5	7.1896	10.5694	16.7469	27.533	33.8669		59.2	4.9565	8.3428	14.0097	22.8019	34.9135		59.1	2.2674	2.6749	1.6853	0.6839	-0.8463
59.6	7.192	10.5692	16.7527	27.5488	33.8872		59.3	4.956	8.351	14.0289	22.8145	34.9282		59.2	2.2693	2.678	1.6883	0.6839	-0.843
59.7	7.2028	10.5773	16.7632	27.5638	33.9056		59.4	4.9655	8.3542	14.0402	22.8262	34.9347		59.3	2.2694	2.678	1.6883	0.6855	-0.84513
59.8	7.2113	10.5819	16.7748	27.5832	33.9208		59.5	4.9748	8.3566	14.0496	22.8393	34.9541		59.4	2.2694	2.678	1.6915	0.6839	-0.843
59.9	7.2116	10.5765	16.7798	27.5918	33.935		59.6	4.9868	8.3547	14.0526	22.8494	34.9785		59.5	2.2694	2.6749	1.6883	0.6787	-0.8255
60	7.2167	10.5867	16.7953	27.6069	33.9575		59.7	4.987	8.3661	14.0658	22.8712	34.9947		59.6	2.2693	2.6709	1.6853	0.6787	-0.7937
60.1	7.2087	10.588	16.7986	27.6184	33.9781		59.8	4.99	8.3831	14.0682	22.8841	35.0109		59.7	2.2674	2.6703	1.6809	0.6839	-0.787
60.2	7.2072	10.5945	16.8093	27.6323	33.9984		59.9	4.9988	8.3898	14.0655	22.886	35.0341		59.8	2.2551	2.6676	1.6809	0.6839	-0.7835
60.3	7.2113	10.5961	16.8209	27.6513	34.0226		60	5.0055	8.3925	14.0731	22.8878	35.049		59.9	2.2548	2.6655	1.6723	0.6855	-0.7624
60.4	7.2128	10.6042	16.8284	27.663	34.041		60.1	5.008	8.3955	14.0823	22.8958	35.0629		60	2.2406	2.6642	1.6689	0.6855	-0.7352
60.5	7.2138	10.6082	16.8303	27.6693	34.057		60.2	5.0137	8.4011	14.0873	22.8981	35.084		60.1	2.2382	2.6598	1.6689	0.6859	-0.68024
60.6	7.2115	10.6144	16.8293	27.68	34.0715		60.3	5.0169	8.405	14.0902	22.916	35.1016		60.2	2.2284	1.9545	1.6687	0.6855	-0.2735
60.7	7.2115	10.615	16.8297	27.6886	34.0932		60.4	5.0148	8.4224	14.0973	22.9351	35.1133		60.3	1.9934	1.7732	1.6672	0.6855	-0.16312
60.8	7.2147	10.6239	16.8397	27.706	34.1149		60.5	5.0227	8.4438	14.1168	22.9427	35.1285		60.4	1.8234	1.7256	1.4583	0.6855	0.72647
60.9	7.2221	10.6337	16.8536	27.7218	34.127		60.6	5.0419	8.4514	14.1108	22.9632	35.1501		60.5	1.4256	1.2547	1.3337	0.6787	0.8639
61	7.2144	10.6341	16.859	27.7307	34.1373		60.7	5.0461	8.4659	14.1192	22.9881	35.1644		60.6	1.2798	1.0976	1.3112	0.6714	1.0761
61.1	7.217	10.6382	16.8687	27.7399	34.1491		60.8	5.0571	8.4753	14.1413	23.0022	35.186		60.7	1.198	1.0441	1.2062	0.7	1.0761
61.2	7.2268	10.6565	16.8831	27.748	34.1614		60.9	5.066	8.483	14.1533	23.0116	35.1985		60.8	1.0402	0.8878	1.0801	0.7	1.0761
61.3	7.2364	10.6617	16.8816	27.7538	34.1614		61	5.0788	8.4975	14.1622	23.0232	35.2188		60.9	0.99683	0.8368	1.0685	0.74562	1.11981
61.4	7.2451	10.6693	16.8934	27.7694	34.1743		61.1	5.0864	8.4976	14.1629	23.0384	35.233		61	0.9791	0.83641	1.06541	0.7826	1.1395
61.5	7.2496	10.6712	16.9024	27.7787	34.1868		61.2	5.0888	8.5029	14.1733	23.0335	35.2342		61.1	0.9652	0.78943	1.0005	0.8019	1.2453
61.6	7.2512	10.6798	16.9132	27.7932	34.2011		61.3	5.0922	8.5085	14.1832	23.0296	35.2463		61.2	0.9567	0.775	0.9858	0.8022	1.2453
61.7	7.2546	10.6854	16.931	27.8071	34.2099		61.4	5.0827	8.5152	14.1946	23.0356	35.2717		61.3	0.9527	0.7657	0.9858	0.8019	1.32561
61.8	7.2629	10.6989	16.9444	27.8201	34.2292		61.5	5.0787	8.5169	14.1936	23.0556	35.2766		61.4	0.9519	0.7443	0.9047	0.8019	1.39327
61.9	7.2705	10.7089	16.9549	27.8405	34.2478		61.6	5.0812	8.5259	14.2094	23.0553	35.2823		61.5	0.8939	0.7443	0.9047	0.8022	1.4566
62	7.2594	10.7127	16.9602	27.8525	34.2578		61.7	5.0818	8.5296	14.2127	23.0586	35.2863		61.6	0.8939	0.7657	0.9047	0.8329	1.4566
62.1	7.2677	10.7204	16.9681	27.8713	34.2772		61.8	5.0832	8.5391	14.2147	23.0593	35.3075		61.7	0.8939	0.775	0.9858	0.8022	1.4566
62.2	7.2641	10.7248	16.9628	27.8787	34.2876		61.9	5.0786	8.5391	14.2181	23.0757	35.3111		61.8	0.9519	0.7657	0.9047	0.8019	1.32561
62.3	7.2661	10.7339	16.9682	27.8981	34.3085		62	5.0829	8.5448	14.2295	23.0855	35.3206		61.9	0.8939	0.7657	0.9047	0.8019	1.2453
62.4	7.273	10.7512	16.9807	27.9191	34.3222		62.1	5.0883	8.5534	14.2413	23.0865	35.3262		62	0.8939	0.775	0.9047	0.74562	1.1395
62.5	7.2822	10.7625	16.9941	27.9401	34.3351		62.2	5.0899	8.5499	14.244	23.1001	35.3396		62.1	0.8939	0.7443	0.8924	0.8019	1.0761
62.6	7.2879	10.7636	16.9993	27.954	34.3417		62.3	5.0839	8.5587	14.2517	23.12	35.3565		62.2	0.8939	0.7367	0.8924	0.6153	1.0362
62.7	7.298	10.7703	17.0073	27.9687	34.3567		62.4	5.0901	8.5765	14.2632	23.1426	35.3662		62.3	0.8568	0.7367	0.8605	0.8019	0.98591
62.8	7.3017	10.7787	17.0094	27.9871	34.373		62.5	5.0956	8.5928	14.2804	23.1497	35.3774		62.4	0.8568	0.7443	0.8924	0.8022	1.0298
62.9	7.3	10.7792	17.0174	27.9968	34.3847		62.6	5.0977	8.5953	14.2919	23.163	35.377		62.5	0.8568	0.7443	0.9858	0.634	1.0963
63	7.3056	10.7847	17.0227	28.0111	34.4007		62.7	5.1035	8.6006	14.3117	23.1643	35.3846		62.6	0.7935	0.6832	0.8634	0.7764	0.9536
63.1	7.3074	10.7849	17.0275	28.0267	34.4163		62.8	5.104	8.5979	14.3153	23.179	35.4025		62.7	1.0338	0.71159	0.89279	0.621	0.8579
63.2	7.3025	10.7841	17.034	28.0387	34.4301		62.9	5.1034	8.6014	14.3246	23.1892	35.4173		62.8	1.00859	0.74501	0.87131	0.4755	0.8822
63.3	7.3051	10.7843	17.0367	28.0497	34.4423		63	5.1089	8.6028	14.3348	23.1857	35.4343		62.9	0.8263	0.789	0.8528	0.511	0.8041
63.4	7.3103	10.7945	17.0492	28.0717	34.4578		63.1	5.114	8.6058	14.3377	23.1901	35.4406		63	0.8351	0.8326	0.7928	0.5375	0.8148
63.5	7.3094	10.7981	17.0548	28.0815	34.4728		63.2	5.1177	8.6107	14.3446	23.1972	35.4497		63.1	0.9318	0.716	0.7306	0.629	0.7438
63.6	7.3047	10.8051	17.0696	28.0873	34.4893		63.3	5.1274	8.6063	14.356	23.2017	35.459		63.2	0.9284	0.7053	0.6974	0.6041	0.7583
63.7	7.3092	10.8101	17.0771	28.0973	34.5013		63.4	5.1253	8.6115	14.3645	23.2092	35.4788		63.3	0.9476	0.65871	0.63721	0.5765	0.718
63.8	7.312	10.8177	17.0889	28.1144	34.5175		63.5	5.124	8.6107	14.3694	23.2181	35.4859		63.4	0.8668	0.608	0.6575	0.5733	0.6742
63.9	7.3212	10.8245	17.1005	28.1286	34.5369		63.6	5.1259	8.6112	14.3833	23.2282	35.4805		63.5	0.8583	0.606	0.6904	0.5344	0.6908
64	7.3228	10.8319	17.1137	28.1432	34.5493		63.7	5.1343	8.6157	14.3847	23.229	35.481		63.6	0.8136	0.5976	0.7146	0.5268	0.6635
64.1	7.3245	10.8453	17.1295	28.1599	34.5641		63.8	5.1327	8.6134	14.3728	23.236	35.4932		63.7	0.8269	0.6361	0.7358	0.5174	0.6528
64.2	7.3257	10.851	17.1342	28.1752	34.5755		63.9	5.1245	8.6151	14.3771	23.2451	35.5173		63.8	0.8624	0.6663	0.7224	0.5026	0.6579
64.3	7.3234	10.8569	17.1359	28.1869	34.5904		64	5.1328	8.6135	14.3773	23.2664	35.5261		63.9	0.8259	0.6672	0.7272	0.4949	0.6643
64.4	7.3154	10.8559	17.1349	28.1903	34.6054		64.1	5.1341	8.6207	14.3942	23.2825	35.5421		64	0.8329	0.7158	0.7409	0.512	0.6461
64.5	7.3251	10.8654	17.1458	28.2045	34.6215		64.2	5.1429	8.6158	14.3944	23.2899	35.5487		64.1	0.8584	0.7457	0.7619	0.4974	0.643
64.6	7.3294	10.8697	17.1552	28.2174	34.6338		64.3	5.1341	8.6089	14.3981	23.3011	35.5624		64.2	0.8632	0.7194	0.7699	0.5175	0.6461
64.7	7.3337	10.8767	17.1751	28.2367	34.6529		64.4	5.1295	8.6075	14.4035	23.3143	35.5776		64.3	0.8414	0.7388	0.7797	0.5254	0.662
64.8	7.3416	10.8808	17.1926	28.2529	34.6684		64.5	5.1281	8.6117	14.4121	23.3176	35.5881		64.4	0.8772	0.7454	0.7832	0.5233	0.635
64.9	7.3452	10.8793	17.198	28.2573	34.6806		64.6	5.1323	8.6155	14.4179	23.3327	35.6001		64.5	0.9072	0.7542	0.7749	0.4981	0.6162
65	7.3501	10.8873	17.2103	28.2748	34.6906		64.7	5.128	8.6213	14.4264	23.3465	35.6032		64.6	0.9075	0.7531	0.7519	0.4883	0.61
65.1	7.3627	10.8912	17.2183	28.2786	34.6985		64.8	5.1282	8.6317	14.4409	23.3558	35.6303		64.7	0.9046	0.7352	0.7232	0.4862	0.6087
65.2	7.3608	10.8864	17.2228	28.2854	34.7144		64.9	5.1396	8.6329	14.4519	23.3593	35.6269		64.8	0.896	0.734	0.7121	0.492	0.5985
65.3	7.3604	10.8867	17.2296	28.2979	34.7285		65	5.1358	8.6361	14.4663	23.3576	35.6409		64.9	0.8967	0.7339	0.7128	0.4715	0.6
65.4	7.3603	10.8892	17.236	28.3189	34.7467		65.1	5.1518	8.6333	14.4701	23.3612	35.6375		65	0.9125	0.7192	0.7055	0.4656	0.6025
65.5	7.3685	10.8987	17.2366	28.3304	34.764		65.2	5.1465	8.6339	14.4759	23.3599	35.6474		65.1	0.8989	0.7144	0.7125	0.461	0.6109
65.6	7.3706	10.8955	17.246	28.3388	34.7834		65.3	5.1533	8.6288	14.4755	23.3714	35.6622		65.2	0.8963	0.7083	0.7082	0.4606	0.612
65.7	7.3655	10.9024	17.2555	28.3601	34.7957		65.4	5.1532	8.6358	14.4845	23.3812	35.6723		65.3	0.894	0.7101	0.7161	0.4665	0.6248
65.8	7.3622	10.9031	17.263	28.3735	34.8034		65.5	5.1585	8.6406	14.4934	23.3922	35.6883		65.4	0.8958	0.7104	0.7141	0.4781	0.6274
65.9	7.37	10.9067	17.27	28.3764	34.8167		65.6	5.1598	8.6438	14.4891	23.4148	35.699		65.5	0.9021	0.7196	0.7249	0.4888	0.6235
66	7.3785	10.9111	17.2769	28.3823	34.8358		65.7	5.164	8.6549	14.4968	23.4254	35.7055		65.6	0.9126	0.726	0.7238	0.4833	0.6266
66.1	7.3793	10.9141	17.2759	28.3864	34.8395		65.8	5.1749	8.6518	14.4977	23.4312	35.7174		65.7	0.9239	0.723	0.7114	0.4828	0.6327
66.2	7.3892	10.9242	17.2908	28.4055	34.862		65.9	5.1781	8.6437	14.4996	23.4437	35.7194		65.8	0.9211	0.7173	0.7181	0.493	0.632
66.3	7.4045	10.939	17.2998	28.424	34.8834		66	5.1725	8.6492	14.5122	23.4532	35.744		65.9	0.9309	0.7236	0.7242	0.4992	0.6286
66.4	7.4193	10.9481	17.3065	28.4389	34.9047		66.1	5.1678	8.6542	14.5152	23.4713	35.7517		66	0.9393	0.7223	0.7228	0.4994	0.6383
66.5	7.4331	10.9569	17.3191	28.4637	34.9243		66.2	5.1692	8.6569	14.521	23.4787	35.7703		66.1	0.9485	0.7216	0.7218	0.507	0.6351
66.6	7.4443	10.9693	17.3303	28.4773	34.9425		66.3	5.1722	8.6544	14.519	23.4966	35.7664		66.2	0.9456	0.7339	0.7359	0.5004	0.6268
66.7	7.4602	10.9775	17.3351	28.4892	34.9577		66.4	5.1593	8.6559	14.5256	23.5049	35.7757		66.3	0.9571	0.7298	0.7339	0.4885	0.6415
66.8	7.4694	10.9915	17.3432	28.5075	34.9708		66.5	5.1689	8.6529	14.5234	23.5103	35.7844		66.4	0.9561	0.7204	0.7169	0.5011	0.6418
66.9	7.4762	10.9927	17.3548	28.5167	34.9852		66.6	5.1648	8.6584	14.5269	23.5108	35.7908		66.5	0.9491	0.7406	0.7285	0.5043	0.6455
67	7.4818	10.9919	17.3597	28.5246	34.9993		66.7	5.1617	8.6571	14.5298	23.5163	35.7988		66.6	0.961	0.7436	0.7278	0.5001	0.6546
67.1	7.4838	11.0025	17.3706	28.5394	35.0189		66.8	5.1545	8.6546	14.5401	23.5296	35.8099		66.7	0.963	0.745	0.7321	0.5107	0.6686
67.2	7.5022	11.0217	17.3869	28.5624	35.0483		66.9	5.1621	8.654	14.5496	23.5488	35.813		66.8	0.9582	0.7468	0.7368	0.5283	0.6749
67.3	7.5042	11.0284	17.3958	28.5774	35.0642		67	5.17	8.6584	14.5473	23.556	35.8141		66.9	0.9637	0.7577	0.7486	0.5283	0.677
67.4	7.4993	11.0332	17.3964	28.5847	35.0749		67.1	5.1624	8.6634	14.5375	23.5651	35.8179		67	0.9699	0.7591	0.7536	0.5421	0.679
67.5	7.4862	11.0365	17.3947	28.596	35.0803		67.2	5.1495	8.6668	14.5415	23.5771	35.8265		67.1	0.9686	0.7605	0.765	0.5426	0.6896
67.6	7.4834	11.0407	17.3943	28.6065	35.0914		67.3	5.1532	8.674	14.5484	23.5793	35.8399		67.2	0.97	0.7665	0.7753	0.559	0.6994
67.7	7.4872	11.0463	17.3876	28.6208	35.1055		67.4	5.1618	8.6783	14.5496	23.5836	35.8551		67.3	0.9669	0.7802	0.7914	0.5686	0.7025
67.8	7.4853	11.0576	17.4002	28.6373	35.1223		67.5	5.1598	8.6901	14.561	23.6036	35.8674		67.4	0.9765	0.7836	0.7989	0.5757	0.7002
67.9	7.4828	11.0677	17.4111	28.647	35.1279		67.6	5.1627	8.6924	14.5663	23.608	35.8854		67.5	0.9874	0.7796	0.7975	0.5871	0.7157
68	7.4802	11.0743	17.4181	28.6553	35.136		67.7	5.164	8.6949	14.5638	23.6241	35.9004		67.6	0.9872	0.7834	0.8064	0.6097	0.7166
68.1	7.4955	11.0769	17.4236	28.6629	35.1447		67.8	5.1551	8.701	14.5672	23.6381	35.9118		67.7	0.9956	0.8028	0.8215	0.6236	0.7111
68.2	7.4932	11.0775	17.4277	28.6682	35.1553		67.9	5.1609	8.7114	14.5696	23.6433	35.9315		67.8	1.0062	0.8079	0.8228	0.6271	0.7144
68.3	7.488	11.0758	17.4263	28.6698	35.1616		68	5.1617	8.7142	14.5655	23.6567	35.9401		67.9	1.0021	0.8091	0.8191	0.6305	0.7227
68.4	7.4966	11.0871	17.4418	28.6957	35.1734		68.1	5.155	8.7189	14.5801	23.6665	35.9524		68	1.0024	0.8118	0.8246	0.6438	0.7157
68.5	7.5042	11.1028	17.4534	28.7114	35.1848		68.2	5.1537	8.723	14.591	23.6784	35.9708		68.1	1.0106	0.8193	0.8297	0.653	0.7145
68.6	7.5141	11.1116	17.4609	28.7309	35.202		68.3	5.1526	8.7259	14.5933	23.6868	35.9871		68.2	1.014	0.8278	0.8254	0.6495	0.7102
68.7	7.5214	11.1149	17.472	28.7384	35.2103		68.4	5.1527	8.7227	14.5952	23.7047	35.9991		68.3	1.0199	0.8337	0.8299	0.643	0.7053
68.8	7.5267	11.1301	17.4807	28.7523	35.221		68.5	5.16	8.7266	14.6005	23.7201	36.0061		68.4	1.0174	0.8319	0.8209	0.6405	0.7005
68.9	7.5298	11.1403	17.4933	28.7624	35.2385		68.6	5.1709	8.7452	14.6049	23.7335	36.0205		68.5	1.015	0.8263	0.8176	0.6441	0.7057
69	7.5349	11.1487	17.4942	28.7699	35.2495		68.7	5.1753	8.762	14.6065	23.7478	36.0355		68.6	1.0126	0.8339	0.8175	0.6522	0.7128
69.1	7.5317	11.1489	17.4942	28.7724	35.257		68.8	5.1822	8.7671	14.6214	23.7547	36.0425		68.7	1.0119	0.8453	0.827	0.6573	0.7186
69.2	7.541	11.1633	17.4963	28.7936	35.2725		68.9	5.1862	8.7729	14.6418	23.7588	36.0591		68.8	1.0159	0.8541	0.8357	0.6703	0.7102
69.3	7.5389	11.1721	17.5099	28.8164	35.2895		69	5.1911	8.7741	14.6447	23.7685	36.0606		68.9	1.0225	0.858	0.8455	0.6618	0.7084
69.4	7.5442	11.1766	17.5165	28.8357	35.3053		69.1	5.1905	8.7756	14.6493	23.7696	36.0724		69	1.0286	0.8516	0.8382	0.656	0.7054
69.5	7.5437	11.1772	17.5274	28.8562	35.3176		69.2	5.1887	8.774	14.6448	23.7777	36.0826		69.1	1.023	0.8545	0.8327	0.6597	0.7062
69.6	7.5446	11.181	17.5415	28.8715	35.3365		69.3	5.187	8.7748	14.6637	23.7857	36.0964		69.2	1.0214	0.8467	0.8367	0.659	0.7081
69.7	7.5506	11.1895	17.5522	28.8944	35.3498		69.4	5.187	8.7773	14.6738	23.7976	36.1143		69.3	1.0245	0.8397	0.8474	0.6625	0.6961
69.8	7.5513	11.1851	17.5556	28.9102	35.3591		69.5	5.1854	8.786	14.6844	23.8043	36.1401		69.4	1.0219	0.84	0.8569	0.6622	0.6892
69.9	7.5577	11.1898	17.5687	28.9295	35.3743		69.6	5.1972	8.7953	14.6992	23.8113	36.1585		69.5	1.0215	0.8441	0.8574	0.6667	0.7007
70	7.5661	11.1924	17.5749	28.9446	35.3903		69.7	5.2066	8.8057	14.7079	23.8255	36.1728		69.6	1.0157	0.8509	0.8583	0.6741	0.7065
70.1	7.567	11.1933	17.5832	28.9599	35.3999		69.8	5.2087	8.8123	14.7236	23.8368	36.1842		69.7	1.0184	0.8625	0.8633	0.6845	0.716
70.2	7.578	11.1959	17.5963	28.9795	35.4067		69.9	5.2173	8.8209	14.7399	23.8513	36.2015		69.8	1.0256	0.8691	0.8678	0.6841	0.7184
70.3	7.576	11.193	17.6042	28.9933	35.4095		70	5.2218	8.8295	14.7479	23.8545	36.2174		69.9	1.0294	0.8665	0.8764	0.6821	0.721
70.4	7.5754	11.1971	17.6094	29.0049	35.4187		70.1	5.2173	8.8376	14.7464	23.8478	36.2339		70	1.0352	0.8762	0.8686	0.695	0.7235
70.5	7.5873	11.2053	17.6194	29.0107	35.43		70.2	5.2141	8.8347	14.7496	23.8495	36.251		70.1	1.0378	0.8814	0.8701	0.6983	0.721
70.6	7.5995	11.2121	17.6311	29.0208	35.4461		70.3	5.2197	8.8359	14.7592	23.8577	36.2705		70.2	1.0423	0.8813	0.8668	0.6989	0.7234
70.7	7.6084	11.2228	17.6481	29.0335	35.46		70.4	5.2212	8.8468	14.7727	23.8706	36.2768		70.3	1.0401	0.887	0.8665	0.6953	0.7113
70.8	7.6142	11.2304	17.6591	29.0456	35.4738		70.5	5.2318	8.8566	14.7859	23.8744	36.2933		70.4	1.0448	0.898	0.8667	0.6944	0.7104
70.9	7.6098	11.2252	17.6566	29.0455	35.483		70.6	5.2405	8.8641	14.7984	23.8973	36.2956		70.5	1.0588	0.8902	0.8628	0.6915	0.7204
71	7.6163	11.2301	17.6617	29.0531	35.4892		70.7	5.248	8.8779	14.8181	23.9111	36.3089		70.6	1.0618	0.8948	0.857	0.6947	0.7255
71.1	7.6272	11.2392	17.6744	29.0717	35.506		70.8	5.2662	8.8778	14.8236	23.9165	36.3108		70.7	1.0635	0.9028	0.8552	0.6953	0.7249
71.2	7.6402	11.2494	17.6784	29.0832	35.5208		70.9	5.2665	8.8722	14.8346	23.9162	36.3198		70.8	1.07	0.9068	0.8518	0.6948	0.718
71.3	7.6432	11.2438	17.6884	29.0956	35.5328		71	5.2609	8.8707	14.8349	23.9246	36.3243		70.9	1.0847	0.9094	0.8538	0.6879	0.7115
71.4	7.6439	11.2378	17.6943	29.1055	35.547		71.1	5.2574	8.8807	14.8404	23.9262	36.3244		71	1.0906	0.9029	0.8492	0.6773	0.7225
71.5	7.6493	11.2379	17.6961	29.1141	35.5605		71.2	5.2636	8.8728	14.8359	23.9315	36.3249		71.1	1.0909	0.8979	0.8477	0.6837	0.7294
71.6	7.6455	11.2372	17.7038	29.1243	35.5784		71.3	5.2574	8.8739	14.837	23.9355	36.3271		71.2	1.0934	0.8961	0.8532	0.6831	0.7314
71.7	7.6501	11.2467	17.7105	29.1378	35.5939		71.4	5.2608	8.8733	14.8352	23.9414	36.335		71.3	1.0993	0.9019	0.8634	0.6785	0.7369
71.8	7.6717	11.2739	17.731	29.1634	35.6204		71.5	5.2578	8.8759	14.8304	23.956	36.3539		71.4	1.1056	0.8999	0.8647	0.6849	0.7285
71.9	7.6702	11.2767	17.7365	29.1718	35.6353		71.6	5.2506	8.8782	14.8291	23.9596	36.3661		71.5	1.1055	0.8998	0.8685	0.6841	0.7304
72	7.6859	11.2811	17.7501	29.1906	35.6571		71.7	5.2547	8.8834	14.8303	23.9736	36.3751		71.6	1.1148	0.8968	0.8639	0.6879	0.7334
72.1	7.6942	11.2844	17.7673	29.1955	35.6767		71.8	5.2563	8.8856	14.8372	23.9801	36.3772		71.7	1.1153	0.8907	0.8645	0.6899	0.7316
72.2	7.6968	11.2846	17.7707	29.2053	35.6901		71.9	5.2597	8.8897	14.8434	23.979	36.3857		71.8	1.1195	0.8968	0.8675	0.6858	0.7309
72.3	7.6896	11.2837	17.7743	29.2098	35.6981		72	5.2584	8.8896	14.8524	23.9803	36.3964		71.9	1.1242	0.8973	0.874	0.6869	0.7287
72.4	7.6921	11.2822	17.7918	29.2217	35.709		72.1	5.2608	8.8854	14.857	23.9806	36.4055		72	1.1185	0.8928	0.8728	0.688	0.726
72.5	7.6938	11.2848	17.7988	29.2329	35.7237		72.2	5.2587	8.8862	14.8574	24.0026	36.4172		72.1	1.1191	0.8968	0.876	0.6849	0.7181
72.6	7.6913	11.2878	17.8082	29.2391	35.7327		72.3	5.249	8.8876	14.8628	24.0116	36.4306		72.2	1.1253	0.9018	0.877	0.6858	0.7276
72.7	7.6854	11.2971	17.8195	29.2474	35.7431		72.4	5.2553	8.8823	14.8691	24.0271	36.4516		72.3	1.1309	0.907	0.8753	0.6901	0.7363
72.8	7.6944	11.3027	17.8295	29.2625	35.7574		72.5	5.2593	8.8896	14.87	24.0349	36.449		72.4	1.1245	0.9039	0.8772	0.6937	0.7318
72.9	7.6951	11.308	17.8288	29.2763	35.7677		72.6	5.2594	8.8965	14.8816	24.0274	36.4591		72.5	1.1257	0.9046	0.8815	0.6926	0.7473
73	7.6903	11.3119	17.8267	29.2918	35.782		72.7	5.2662	8.8905	14.8801	24.0268	36.4698		72.6	1.133	0.901	0.8797	0.7004	0.7474
73.1	7.6854	11.3158	17.828	29.3057	35.7886		72.8	5.257	8.894	14.8853	24.0409	36.4722		72.7	1.1262	0.9073	0.8852	0.7057	0.7466
73.2	7.6845	11.318	17.8321	29.312	35.8022		72.9	5.2626	8.8918	14.8833	24.0481	36.4797		72.8	1.1351	0.9191	0.8893	0.7072	0.7507
73.3	7.6884	11.3206	17.8365	29.3313	35.8057		73	5.2651	8.8934	14.8856	24.0546	36.4833		72.9	1.1463	0.925	0.892	0.7058	0.7541
73.4	7.6946	11.3235	17.8361	29.3461	35.8102		73.1	5.2647	8.898	14.8928	24.0589	36.4913		73	1.1432	0.9292	0.8973	0.7087	0.7593
73.5	7.699	11.3315	17.8464	29.3561	35.8219		73.2	5.2608	8.8979	14.8922	24.0688	36.5048		73.1	1.1387	0.9268	0.9012	0.7121	0.7699
73.6	7.6855	11.3288	17.8462	29.3616	35.8272		73.3	5.2599	8.9045	14.8955	24.085	36.5172		73.2	1.1352	0.9273	0.9071	0.7127	0.7716
73.7	7.6793	11.3261	17.8504	29.3549	35.828		73.4	5.2578	8.909	14.9018	24.1013	36.5244		73.3	1.1409	0.9201	0.9043	0.7117	0.7761
73.8	7.6816	11.3268	17.8543	29.3609	35.8349		73.5	5.2709	8.9147	14.9124	24.112	36.5353		73.4	1.1421	0.9206	0.9126	0.7077	0.7634
73.9	7.6849	11.3301	17.8569	29.3761	35.8464		73.6	5.2797	8.9101	14.9102	24.1281	36.5388		73.5	1.1414	0.9191	0.9203	0.701	0.7598
74	7.6909	11.3327	17.8631	29.392	35.8618		73.7	5.2763	8.9173	14.9069	24.1286	36.5502		73.6	1.1406	0.9109	0.9165	0.7074	0.7559
74.1	7.6885	11.3411	17.8707	29.4031	35.8774		73.8	5.2725	8.9236	14.9069	24.1337	36.5632		73.7	1.128	0.9103	0.9158	0.7075	0.7531
74.2	7.6874	11.3458	17.8788	29.4098	35.8912		73.9	5.2796	8.9302	14.9104	24.1411	36.5593		73.8	1.1316	0.9047	0.915	0.7068	0.7567
74.3	7.7029	11.3538	17.8962	29.4256	35.9099		74	5.2798	8.9379	14.9246	24.1451	36.5691		73.9	1.1339	0.9071	0.9133	0.704	0.764
74.4	7.7021	11.3556	17.9079	29.4464	35.9158		74.1	5.2822	8.942	14.9263	24.1525	36.5791		74	1.1355	0.9097	0.9223	0.7086	0.7652
74.5	7.7134	11.3632	17.9184	29.4524	35.9261		74.2	5.2791	8.9483	14.9297	24.1575	36.5874		74.1	1.141	0.9148	0.9251	0.7113	0.7627
74.6	7.7223	11.3795	17.9291	29.4702	35.9361		74.3	5.2874	8.9555	14.9287	24.1611	36.6		74.2	1.1451	0.917	0.9281	0.7069	0.7615
74.7	7.719	11.3767	17.9279	29.4832	35.95		74.4	5.2931	8.9644	14.9295	24.1716	36.6103		74.3	1.1444	0.9173	0.9296	0.7058	0.7596
74.8	7.7166	11.3776	17.9312	29.5047	35.9589		74.5	5.2902	8.9734	14.9363	24.1776	36.6162		74.4	1.1527	0.9211	0.9347	0.7016	0.7609
74.9	7.7185	11.384	17.9403	29.5263	35.9673		74.6	5.2925	8.9753	14.933	24.1827	36.6269		74.5	1.1504	0.921	0.9408	0.7049	0.7618
75	7.7244	11.3915	17.9506	29.5408	35.9818		74.7	5.2955	8.9739	14.9324	24.1867	36.6369		74.6	1.1453	0.9222	0.9399	0.7086	0.7646
75.1	7.7178	11.382	17.9509	29.5482	35.9922		74.8	5.2935	8.9822	14.9272	24.185	36.6473		74.7	1.143	0.9273	0.9462	0.7072	0.7615
75.2	7.7179	11.3871	17.9565	29.5624	36.0063		74.9	5.2907	8.9854	14.9212	24.1967	36.6637		74.8	1.1423	0.9316	0.9444	0.7104	0.762
75.3	7.7233	11.3951	17.9582	29.5713	36.0172		75	5.2815	8.9882	14.9218	24.2148	36.678		74.9	1.1391	0.9349	0.9393	0.7087	0.7698
75.4	7.736	11.4024	17.9619	29.5923	36.0199		75.1	5.2749	8.9896	14.9386	24.2218	36.6835		75	1.1427	0.9332	0.9448	0.7105	0.7843
75.5	7.7646	11.4156	17.9743	29.6081	36.0367		75.2	5.2841	8.9989	14.9369	24.2222	36.6939		75.1	1.1382	0.934	0.9477	0.7177	0.7876
75.6	7.7668	11.4276	17.9853	29.6221	36.0518		75.3	5.2913	9.0008	14.9522	24.2247	36.7016		75.2	1.1332	0.9368	0.9497	0.7198	0.795
75.7	7.7735	11.4365	17.9942	29.6423	36.0696		75.4	5.2944	9.007	14.9582	24.2377	36.7073		75.3	1.1348	0.9405	0.9443	0.724	0.7932
75.8	7.7798	11.4369	17.9965	29.6664	36.0842		75.5	5.3081	9.0086	14.9613	24.2395	36.7105		75.4	1.1372	0.9399	0.9389	0.7288	0.8097
75.9	7.7806	11.4357	18.0032	29.6792	36.0935		75.6	5.3201	9.019	14.9574	24.2453	36.725		75.5	1.1405	0.9434	0.9389	0.7386	0.8124
76	7.7817	11.4533	18.0142	29.6899	36.1047		75.7	5.3298	9.0301	14.9569	24.2631	36.7343		75.6	1.1444	0.9565	0.9466	0.7393	0.8167
76.1	7.7903	11.4555	18.0276	29.6922	36.1136		75.8	5.3289	9.0306	14.9772	24.2712	36.7416		75.7	1.1553	0.9673	0.9495	0.7502	0.8037
76.2	7.7932	11.4613	18.0376	29.694	36.1213		75.9	5.3352	9.0225	14.9935	24.2787	36.7489		75.8	1.1613	0.9769	0.9504	0.7462	0.8073
76.3	7.7929	11.4627	18.0507	29.6935	36.1326		76	5.34	9.0411	15.0012	24.2842	36.7563		75.9	1.1622	0.9722	0.9438	0.7517	0.8089
76.4	7.7968	11.4666	18.0669	29.7075	36.151		76.1	5.3422	9.0556	15.0166	24.2912	36.7572		76	1.1593	0.9723	0.9461	0.7552	0.8131
76.5	7.7994	11.478	18.0789	29.7197	36.1678		76.2	5.3447	9.058	15.0357	24.2894	36.7732		76.1	1.1614	0.983	0.9494	0.7551	0.8084
76.6	7.805	11.4911	18.085	29.7308	36.1871		76.3	5.3436	9.0576	15.0365	24.3024	36.7771		76.2	1.1613	0.9882	0.9554	0.7519	0.8057
76.7	7.805	11.4946	18.0843	29.7358	36.1998		76.4	5.3389	9.0717	15.0474	24.3064	36.7911		76.3	1.165	0.9959	0.9516	0.7518	0.8057
76.8	7.7985	11.4978	18.0836	29.7389	36.2137		76.5	5.3341	9.0705	15.0585	24.3191	36.799		76.4	1.1602	0.9929	0.948	0.7497	0.8125
76.9	7.8141	11.5057	18.1	29.7517	36.2371		76.6	5.3466	9.0778	15.0706	24.3253	36.8098		76.5	1.1575	0.9916	0.9497	0.7542	0.8188
77	7.8243	11.5073	18.1132	29.7661	36.2525		76.7	5.3551	9.0805	15.0699	24.3367	36.817		76.6	1.1587	0.9934	0.9496	0.7615	0.8187
77.1	7.8283	11.5103	18.1217	29.7704	36.2609		76.8	5.3529	9.0935	15.0735	24.3413	36.8203		76.7	1.1589	1.0012	0.9503	0.7612	0.8208
77.2	7.8311	11.5168	18.1256	29.777	36.2758		76.9	5.3595	9.0982	15.0761	24.3446	36.8235		76.8	1.1569	1.0012	0.953	0.7667	0.8293
77.3	7.8402	11.5272	18.1305	29.7876	36.2893		77	5.3579	9.0874	15.083	24.3435	36.8354		76.9	1.1575	1.0012	0.9531	0.7798	0.8349
77.4	7.8447	11.5347	18.1351	29.7857	36.3094		77.1	5.3645	9.0882	15.0891	24.3526	36.8372		77	1.1712	1.0122	0.9683	0.7807	0.8447
77.5	7.8402	11.5451	18.1404	29.7857	36.3202		77.2	5.352	9.0773	15.1046	24.3552	36.8433		77.1	1.1773	1.0136	0.9811	0.7788	0.8374
77.6	7.8386	11.5496	18.1442	29.7925	36.3209		77.3	5.3471	9.0683	15.113	24.3562	36.8661		77.2	1.1782	1.0148	0.9902	0.7791	0.8438
77.7	7.8483	11.5484	18.1543	29.805	36.3318		77.4	5.3451	9.062	15.1245	24.3673	36.8766		77.3	1.1825	1.009	0.9796	0.7872	0.8465
77.8	7.8533	11.5504	18.1603	29.8156	36.3485		77.5	5.3443	9.0663	15.1434	24.3765	36.8939		77.4	1.1762	1.0168	0.9911	0.7923	0.8509
77.9	7.8579	11.5549	18.1667	29.8201	36.3587		77.6	5.3501	9.0699	15.155	24.3906	36.9012		77.5	1.1779	1.0192	1.0009	0.7974	0.8573
78	7.8489	11.5533	18.1668	29.8272	36.3643		77.7	5.3532	9.0778	15.1605	24.393	36.9057		77.6	1.1802	1.0199	1.0041	0.8117	0.8577
78.1	7.8494	11.5651	18.1734	29.8328	36.3658		77.8	5.353	9.073	15.1687	24.3857	36.9213		77.7	1.1829	1.0212	1.0029	0.8125	0.8532
78.2	7.8552	11.5748	18.1863	29.8402	36.3772		77.9	5.344	9.0691	15.1713	24.3876	36.9359		77.8	1.1938	1.0207	0.9845	0.81	0.8471
78.3	7.8558	11.576	18.1895	29.8452	36.383		78	5.3381	9.0698	15.1729	24.3955	36.9546		77.9	1.1934	1.0234	0.982	0.8149	0.8396
78.4	7.87	11.5805	18.1999	29.8616	36.4033		78.1	5.3426	9.0824	15.1839	24.4039	36.9705		78	1.199	1.0277	0.9811	0.8151	0.8413
78.5	7.8739	11.5782	18.2113	29.8776	36.4207		78.2	5.3453	9.0953	15.1954	24.418	36.9791		78.1	1.1948	1.0254	0.9824	0.8145	0.8395
78.6	7.8784	11.5778	18.2164	29.8862	36.4351		78.3	5.3513	9.094	15.2051	24.4286	36.9945		78.2	1.1967	1.0279	0.9826	0.8107	0.846
78.7	7.8933	11.5826	18.2274	29.8996	36.4446		78.4	5.363	9.1114	15.2067	24.4343	37.0041		78.3	1.1974	1.0281	0.9811	0.8156	0.8408
78.8	7.9012	11.5892	18.2341	29.9142	36.4563		78.5	5.3646	9.1086	15.2088	24.4451	37.0228		78.4	1.1994	1.0308	0.9947	0.8182	0.8401
78.9	7.913	11.5977	18.2399	29.9292	36.4688		78.6	5.3519	9.1168	15.2196	24.4591	37.028		78.5	1.2062	1.0274	1.0012	0.8198	0.8493
79	7.9193	11.6062	18.2463	29.9478	36.4887		78.7	5.3454	9.1237	15.2216	24.4769	37.043		78.6	1.2144	1.0277	1.0083	0.8317	0.8531
79.1	7.9245	11.619	18.2544	29.9604	36.4988		78.8	5.344	9.1252	15.2311	24.4831	37.0553		78.7	1.2166	1.0271	1.0096	0.8332	0.8587
79.2	7.9209	11.6186	18.2651	29.9773	36.5127		78.9	5.354	9.1308	15.237	24.4834	37.0512		78.8	1.2286	1.0279	1.0137	0.8359	0.8643
79.3	7.9173	11.6178	18.2775	29.9829	36.5201		79	5.3536	9.1314	15.2342	24.4907	37.0733		78.9	1.2326	1.0339	1.015	0.8365	0.8599
79.4	7.9139	11.6175	18.2862	29.9888	36.525		79.1	5.3555	9.1397	15.2391	24.5035	37.0923		79	1.2392	1.0287	1.0187	0.8335	0.8516
79.5	7.9116	11.616	18.2958	29.9982	36.5352		79.2	5.3575	9.1415	15.2503	24.5188	37.0962		79.1	1.2316	1.0215	1.015	0.8245	0.8494
79.6	7.9163	11.6198	18.3118	30.01	36.5477		79.3	5.3565	9.1564	15.2588	24.5258	37.1096		79.2	1.2259	1.015	1.0035	0.8191	0.85
79.7	7.9197	11.6301	18.3184	30.0243	36.5545		79.4	5.3715	9.1662	15.2575	24.526	37.1147		79.3	1.2194	1.0027	0.9968	0.8198	0.8561
79.8	7.9242	11.6392	18.3272	30.0245	36.5632		79.5	5.3753	9.1655	15.248	24.5305	37.1216		79.4	1.2227	0.9911	0.9977	0.8254	0.8494
79.9	7.919	11.6441	18.3288	30.0354	36.5753		79.6	5.37	9.1595	15.2424	24.5359	37.1398		79.5	1.2244	0.9974	1.0059	0.8223	0.851
80	7.9074	11.6404	18.315	30.0346	36.5789		79.7	5.3625	9.1527	15.2374	24.5363	37.1454		79.6	1.2263	0.9949	1	0.8257	0.8551
80.1	7.9049	11.6417	18.3181	30.0432	36.584		79.8	5.3562	9.1518	15.2437	24.5448	37.1447		79.7	1.221	0.9983	1.0002	0.8262	0.8455
80.2	7.9142	11.641	18.3232	30.0588	36.5944		79.9	5.363	9.149	15.2504	24.554	37.1401		79.8	1.2257	0.9983	1.0022	0.8244	0.8509
80.3	7.9185	11.64	18.3276	30.0651	36.6097		80	5.3611	9.1449	15.2583	24.5568	37.1476		79.9	1.2311	1.0001	1.0014	0.8189	0.8527
80.4	7.9219	11.6485	18.3383	30.0752	36.6249		80.1	5.3683	9.1502	15.2642	24.5531	37.1454		80	1.2324	1	1.0026	0.8141	0.8483
80.5	7.9239	11.6505	18.3475	30.0944	36.6364		80.2	5.3553	9.1521	15.2652	24.5503	37.1515		80.1	1.2313	1.0014	1.0033	0.8151	0.8511
80.6	7.9348	11.6582	18.3608	30.1057	36.6497		80.3	5.3589	9.1504	15.263	24.5493	37.1836		80.2	1.2288	0.9994	0.9932	0.8194	0.8549
80.7	7.9397	11.6627	18.366	30.1146	36.6538		80.4	5.3576	9.1565	15.2573	24.5753	37.2041		80.3	1.2216	1.0008	0.993	0.8276	0.8486
80.8	7.9424	11.6564	18.3704	30.1154	36.6647		80.5	5.3461	9.1565	15.2742	24.588	37.2103		80.4	1.2253	1.0089	0.9986	0.8218	0.8428
80.9	7.9364	11.6556	18.3712	30.1196	36.6772		80.6	5.3639	9.1626	15.2883	24.5931	37.2215		80.5	1.2353	1.0085	1.0014	0.8148	0.847
81	7.9311	11.6651	18.376	30.1188	36.6907		80.7	5.38	9.1664	15.2987	24.6	37.2279		80.6	1.2336	1.0041	0.9968	0.8164	0.838
81.1	7.9368	11.6764	18.392	30.1305	36.7042		80.8	5.3922	9.169	15.3036	24.6219	37.2328		80.7	1.2225	1.0001	0.9931	0.8122	0.8321
81.2	7.9362	11.6746	18.396	30.1358	36.7106		80.9	5.3971	9.1806	15.3231	24.6357	37.2439		80.8	1.2169	0.9942	0.9923	0.8098	0.8339
81.3	7.9299	11.6826	18.4007	30.144	36.7242		81	5.4064	9.1801	15.3272	24.6507	37.254		80.9	1.2082	0.9914	0.9939	0.8061	0.8338
81.4	7.9234	11.6902	18.4022	30.1575	36.7287		81.1	5.4102	9.1834	15.3455	24.668	37.2617		81	1.2084	0.9938	0.9974	0.8026	0.8325
81.5	7.9237	11.6972	18.4065	30.1673	36.7426		81.2	5.4137	9.1836	15.3541	24.6721	37.2685		81.1	1.2112	0.9918	1.0008	0.8013	0.8279
81.6	7.9237	11.6987	18.412	30.1644	36.75		81.3	5.4204	9.1869	15.3595	24.6849	37.287		81.2	1.2119	0.9812	0.9971	0.8078	0.8301
81.7	7.9207	11.7069	18.422	30.1724	36.7578		81.4	5.431	9.1923	15.367	24.6853	37.2943		81.3	1.209	0.9793	0.9988	0.8103	0.8362
81.8	7.9207	11.7146	18.4237	30.1774	36.7667		81.5	5.439	9.1977	15.3697	24.6921	37.2903		81.4	1.2089	0.9736	1.0003	0.8062	0.8427
81.9	7.9289	11.7191	18.4266	30.1857	36.7769		81.6	5.4377	9.1962	15.3691	24.6926	37.3084		81.5	1.2059	0.9712	1.0034	0.8114	0.8463
82	7.9355	11.729	18.4255	30.1855	36.7853		81.7	5.4347	9.206	15.3669	24.713	37.3289		81.6	1.2085	0.9734	1.0111	0.8233	0.8448
82.1	7.9334	11.7316	18.4295	30.1824	36.7931		81.8	5.4395	9.2178	15.3834	24.7257	37.3539		81.7	1.21	0.9721	1.0159	0.8167	0.8364
82.2	7.9396	11.7364	18.4378	30.1922	36.8089		81.9	5.4492	9.2266	15.3956	24.7368	37.3599		81.8	1.2202	0.9717	1.0166	0.8131	0.8298
82.3	7.9504	11.7382	18.4467	30.2087	36.8172		82	5.4519	9.239	15.4013	24.7484	37.3652		81.9	1.2112	0.9655	1.0183	0.8084	0.8244
82.4	7.9557	11.7432	18.4503	30.2132	36.8237		82.1	5.4623	9.2447	15.4061	24.7571	37.3754		82	1.2114	0.9646	1.0119	0.7981	0.8345
82.5	7.9642	11.7539	18.4596	30.2252	36.8407		82.2	5.4651	9.2497	15.4156	24.7727	37.3841		82.1	1.2099	0.9598	1.0016	0.7903	0.842
82.6	7.9711	11.7604	18.4669	30.2359	36.8524		82.3	5.4629	9.2529	15.4278	24.7905	37.395		82.2	1.2077	0.9547	1.001	0.7854	0.851
82.7	7.9683	11.7678	18.4669	30.2394	36.8613		82.4	5.468	9.2546	15.4381	24.7954	37.3896		82.3	1.2051	0.9512	0.9993	0.7829	0.8456
82.8	7.9694	11.776	18.4755	30.2533	36.8701		82.5	5.4741	9.2575	15.4339	24.7873	37.3943		82.4	1.2044	0.9556	1.0008	0.7747	0.8502
82.9	7.9659	11.7723	18.4746	30.2543	36.8769		82.6	5.4598	9.2437	15.425	24.7942	37.4092		82.5	1.2058	0.951	0.9974	0.7783	0.8573
83	7.9779	11.7802	18.4837	30.2719	36.8926		82.7	5.4556	9.2463	15.4334	24.7931	37.4276		82.6	1.2099	0.9634	1.0092	0.7811	0.8656
83.1	7.984	11.7895	18.4917	30.287	36.9054		82.8	5.4527	9.2542	15.4378	24.8042	37.4405		82.7	1.2179	0.9705	1.0132	0.7865	0.8742
83.2	7.9845	11.7943	18.4955	30.2999	36.9173		82.9	5.4532	9.2655	15.4538	24.8185	37.4611		82.8	1.2204	0.969	1.0152	0.7859	0.887
83.3	7.9833	11.796	18.5003	30.3183	36.9244		83	5.4698	9.2716	15.4606	24.8527	37.4656		82.9	1.2212	0.9726	1.0135	0.7947	0.8863
83.4	7.9843	11.8019	18.5107	30.3345	36.9309		83.1	5.4748	9.2793	15.4682	24.8593	37.465		83	1.2189	0.9808	1.0145	0.795	0.8875
83.5	7.9876	11.8039	18.5102	30.3509	36.9346		83.2	5.4863	9.2812	15.458	24.8657	37.4756		83.1	1.2261	0.9819	1.0123	0.8019	0.8867
83.6	7.9875	11.8059	18.5218	30.3773	36.952		83.3	5.4814	9.2802	15.452	24.8822	37.4749		83.2	1.2268	0.9826	1.0116	0.8047	0.8844
83.7	7.9946	11.8188	18.5368	30.4017	36.9629		83.4	5.4807	9.2873	15.4607	24.8949	37.4704		83.3	1.2201	0.9783	1.0115	0.8035	0.8851
83.8	7.9974	11.8223	18.5449	30.409	36.9751		83.5	5.4952	9.3001	15.4636	24.8995	37.4714		83.4	1.2166	0.9796	1.0113	0.8062	0.8906
83.9	7.9819	11.8159	18.5438	30.406	36.976		83.6	5.5037	9.2941	15.4693	24.8982	37.4754		83.5	1.2126	0.9826	1.0149	0.8111	0.8945
84	7.9833	11.8251	18.5584	30.4263	36.9897		83.7	5.492	9.2999	15.4679	24.9034	37.4679		83.6	1.2195	0.9883	1.0248	0.8096	0.8963
84.1	7.9888	11.8311	18.568	30.4392	36.999		83.8	5.4871	9.3043	15.4792	24.9091	37.4617		83.7	1.2239	0.9909	1.0301	0.8133	0.8987
84.2	8.0001	11.8435	18.5843	30.4545	37.0115		83.9	5.4925	9.3065	15.4791	24.9024	37.4773		83.8	1.2269	0.9884	1.0297	0.8171	0.895
84.3	8.0031	11.8478	18.5894	30.4692	37.0226		84	5.4933	9.3061	15.4717	24.9048	37.4801		83.9	1.2235	0.9966	1.0308	0.8162	0.8965
84.4	8.0007	11.8493	18.5906	30.4801	37.0331		84.1	5.4868	9.3121	15.4768	24.9164	37.4895		84	1.224	0.9903	1.0254	0.8161	0.9068
84.5	8.0051	11.8563	18.5961	30.4994	37.0449		84.2	5.485	9.3114	15.4765	24.9232	37.5023		84.1	1.2187	0.9929	1.0307	0.8177	0.9123
84.6	8.0143	11.8631	18.6037	30.5136	37.0583		84.3	5.4884	9.3179	15.4868	24.9322	37.5126		84.2	1.2207	0.9983	1.0401	0.8172	0.9218
84.7	8.0226	11.8726	18.6195	30.5333	37.073		84.4	5.4858	9.319	15.488	24.9351	37.5248		84.3	1.2277	0.9984	1.0418	0.8248	0.9225
84.8	8.0226	11.8687	18.6261	30.539	37.0763		84.5	5.4816	9.3284	15.4906	24.9444	37.5483		84.4	1.2301	1.0065	1.0482	0.8236	0.9207
84.9	8.0231	11.868	18.6279	30.5454	37.0876		84.6	5.4839	9.3377	15.4924	24.9636	37.5627		84.5	1.2404	1.0098	1.0473	0.823	0.934
85	8.0235	11.8654	18.6289	30.5431	37.0924		84.7	5.4841	9.3473	15.4939	24.9709	37.5578		84.6	1.2419	1.0184	1.0545	0.8369	0.9385
85.1	8.0249	11.8685	18.6371	30.5559	37.1059		84.8	5.4935	9.3535	15.5019	24.9746	37.5559		84.7	1.236	1.0405	1.0607	0.8487	0.9317
85.2	8.0177	11.8656	18.6384	30.5492	37.1082		84.9	5.4984	9.3532	15.513	24.9736	37.5621		84.8	1.2444	1.0512	1.0684	0.8436	0.9318
85.3	8.0135	11.873	18.6392	30.5585	37.1199		85	5.4979	9.3556	15.5167	24.9839	37.5705		84.9	1.2551	1.0473	1.0664	0.8436	0.9279
85.4	8.0135	11.8705	18.6449	30.563	37.134		85.1	5.4963	9.3517	15.5169	24.9837	37.5751		85	1.25	1.0503	1.065	0.8394	0.9217
85.5	8.0338	11.8954	18.662	30.5804	37.1546		85.2	5.4979	9.3577	15.5209	24.9877	37.5824		85.1	1.2471	1.0483	1.0597	0.8381	0.9249
85.6	8.0336	11.9089	18.6705	30.5943	37.1677		85.3	5.5101	9.3625	15.5203	24.9913	37.5929		85.2	1.2454	1.0432	1.0563	0.8455	0.9268
85.7	8.0357	11.9069	18.68	30.6009	37.1784		85.4	5.5186	9.3598	15.5168	25.0058	37.6021		85.3	1.2384	1.0462	1.0565	0.8506	0.9311
85.8	8.042	11.9142	18.6888	30.6129	37.1908		85.5	5.5146	9.367	15.5186	25.0098	37.6072		85.4	1.2443	1.0564	1.0634	0.8615	0.9344
85.9	8.05	11.9273	18.7018	30.633	37.2114		85.6	5.5284	9.3741	15.5297	25.0066	37.6279		85.5	1.2537	1.0702	1.0742	0.8668	0.9285
86	8.0396	11.9301	18.7062	30.6424	37.2218		85.7	5.5348	9.3727	15.5373	25.0028	37.6373		85.6	1.2605	1.0679	1.0805	0.8664	0.9318
86.1	8.0447	11.9337	18.7123	30.6432	37.2247		85.8	5.5407	9.3762	15.5602	24.9995	37.6528		85.7	1.2643	1.0719	1.0708	0.8668	0.9339
86.2	8.0504	11.9397	18.7193	30.6535	37.2336		85.9	5.5474	9.3805	15.5556	24.9968	37.6654		85.8	1.2663	1.0836	1.0683	0.8673	0.93
86.3	8.0562	11.955	18.727	30.6593	37.2484		86	5.5452	9.3796	15.5596	24.9987	37.6784		85.9	1.2719	1.0829	1.0669	0.8723	0.9186
86.4	8.0596	11.9604	18.7386	30.6748	37.264		86.1	5.5432	9.3835	15.571	25.0066	37.6937		86	1.2715	1.0925	1.0701	0.8745	0.9134
86.5	8.0627	11.9613	18.7408	30.6845	37.2794		86.2	5.5408	9.3892	15.5726	25.0103	37.6958		86.1	1.2733	1.0926	1.0693	0.8741	0.9214
86.6	8.0669	11.9585	18.7447	30.69	37.2895		86.3	5.5446	9.3915	15.5801	25.0081	37.7106		86.2	1.271	1.0944	1.0725	0.8833	0.9223
86.7	8.0694	11.965	18.7521	30.6911	37.2989		86.4	5.5431	9.3885	15.5716	25.0141	37.7269		86.3	1.2734	1.1001	1.0791	0.8904	0.9213
86.8	8.0766	11.9611	18.7611	30.6989	37.3121		86.5	5.5333	9.3948	15.5792	25.0167	37.7362		86.4	1.2814	1.111	1.0727	0.8873	0.9256
86.9	8.0869	11.9559	18.7682	30.7058	37.3274		86.6	5.5405	9.3983	15.5833	25.0179	37.7436		86.5	1.2836	1.1176	1.0705	0.8913	0.9309
87	8.09	11.9618	18.7814	30.717	37.342		86.7	5.5497	9.4025	15.5913	25.016	37.7463		86.6	1.2882	1.1206	1.0745	0.8991	0.9392
87.1	8.0908	11.9675	18.7929	30.7303	37.3556		86.8	5.5567	9.4014	15.5947	25.0222	37.7556		86.7	1.295	1.1229	1.0774	0.9022	0.9419
87.2	8.1017	11.9751	18.798	30.744	37.3666		86.9	5.5512	9.3978	15.5965	25.0319	37.7515		86.8	1.3019	1.1308	1.0817	0.9037	0.9441
87.3	8.1061	11.9862	18.799	30.7478	37.376		87	5.5488	9.4037	15.5998	25.0339	37.7602		86.9	1.302	1.1341	1.0823	0.9088	0.9489
87.4	8.1173	11.9946	18.8134	30.7646	37.3867		87.1	5.5495	9.3981	15.6063	25.0304	37.7674		87	1.3087	1.1361	1.0792	0.913	0.9579
87.5	8.1213	11.9862	18.8202	30.7758	37.3906		87.2	5.5461	9.3963	15.6102	25.037	37.768		87.1	1.3153	1.1393	1.0819	0.9158	0.9607
87.6	8.1192	11.9867	18.8228	30.7827	37.3956		87.3	5.5471	9.4002	15.6138	25.0386	37.7678		87.2	1.3201	1.1495	1.0915	0.9197	0.9631
87.7	8.1233	11.9856	18.8231	30.7936	37.3986		87.4	5.548	9.4019	15.6227	25.036	37.7711		87.3	1.334	1.1464	1.0967	0.9138	0.9675
87.8	8.1212	11.9861	18.8268	30.8075	37.403		87.5	5.5421	9.4042	15.6203	25.0416	37.7815		87.4	1.3459	1.1441	1.093	0.9113	0.9618
87.9	8.1183	11.9747	18.828	30.8147	37.4066		87.6	5.538	9.4035	15.6331	25.0494	37.7963		87.5	1.3444	1.1418	1.0939	0.8995	0.9575
88	8.1154	11.9622	18.8286	30.8172	37.4158		87.7	5.5382	9.4059	15.6404	25.0576	37.8054		87.6	1.3479	1.1297	1.0828	0.9061	0.9592
88.1	8.1161	11.9664	18.829	30.8319	37.4267		87.8	5.5465	9.4057	15.6441	25.0617	37.8103		87.7	1.3458	1.1326	1.0845	0.9173	0.9518
88.2	8.1148	11.9612	18.8335	30.8425	37.433		87.9	5.548	9.4083	15.6498	25.0623	37.8102		87.8	1.3537	1.1393	1.0884	0.9136	0.9555
88.3	8.1252	11.9792	18.8432	30.8571	37.4455		88	5.5559	9.4032	15.6563	25.0637	37.8121		87.9	1.3571	1.1446	1.0899	0.9138	0.9577
88.4	8.1262	11.9868	18.847	30.8649	37.4521		88.1	5.5597	9.3979	15.6463	25.068	37.8133		88	1.3604	1.1473	1.0907	0.916	0.9589
88.5	8.1312	11.9945	18.8576	30.873	37.4638		88.2	5.5568	9.4001	15.6528	25.0716	37.8198		88.1	1.3587	1.1508	1.0906	0.9174	0.9611
88.6	8.137	12.003	18.8659	30.8821	37.4749		88.3	5.5523	9.4017	15.6576	25.0793	37.8253		88.2	1.3528	1.1511	1.0897	0.9196	0.9589
88.7	8.1395	12.0032	18.866	30.8903	37.4813		88.4	5.552	9.3993	15.651	25.0913	37.8319		88.3	1.3534	1.1554	1.0892	0.9107	0.9582
88.8	8.1424	12.009	18.8826	30.9011	37.4935		88.5	5.5426	9.4001	15.6602	25.0978	37.8315		88.4	1.355	1.1569	1.0822	0.9038	0.9631
88.9	8.1398	12.0146	18.8838	30.9147	37.4996		88.6	5.5405	9.4067	15.6667	25.0984	37.835		88.5	1.3544	1.1528	1.0734	0.9036	0.9627
89	8.1358	12.0111	18.8849	30.9192	37.4987		88.7	5.5468	9.4076	15.6673	25.1117	37.8376		88.6	1.3485	1.1657	1.0758	0.9087	0.9595
89.1	8.1275	12.0042	18.8835	30.9267	37.5016		88.8	5.5422	9.4132	15.6731	25.1078	37.8359		88.7	1.3471	1.1738	1.0771	0.9091	0.9613
89.2	8.1291	12.0053	18.8909	30.9357	37.5082		88.9	5.5543	9.4129	15.6746	25.1069	37.8445		88.8	1.3478	1.1701	1.0769	0.9083	0.9568
89.3	8.1282	12.0046	18.8962	30.9363	37.5194		89	5.5495	9.4078	15.6734	25.1083	37.847		88.9	1.3398	1.1635	1.0741	0.8986	0.9648
89.4	8.1339	12.0102	18.9051	30.9399	37.5291		89.1	5.5419	9.4058	15.672	25.1176	37.8392		89	1.3351	1.1571	1.0709	0.9051	0.9617
89.5	8.1411	12.0226	18.9178	30.956	37.539		89.2	5.5352	9.4012	15.6737	25.1122	37.844		89.1	1.3317	1.1566	1.0777	0.9077	0.9724
89.6	8.1433	12.0284	18.922	30.959	37.5453		89.3	5.5384	9.3965	15.6742	25.1164	37.8399		89.2	1.3392	1.162	1.0833	0.9161	0.9805
89.7	8.1386	12.0395	18.9358	30.9662	37.5577		89.4	5.5321	9.3949	15.6758	25.1242	37.8437		89.3	1.3372	1.1727	1.0904	0.9218	0.9825
89.8	8.1377	12.0454	18.9465	30.972	37.5707		89.5	5.5265	9.3973	15.6778	25.1343	37.8438		89.4	1.3372	1.1785	1.0933	0.9264	0.975
89.9	8.1377	12.0414	18.9449	30.974	37.5802		89.6	5.5327	9.397	15.6851	25.1403	37.8438		89.5	1.3414	1.1764	1.0965	0.9245	0.973
90	8.1407	12.0417	18.9415	30.9783	37.5863		89.7	5.5382	9.3897	15.6838	25.1455	37.8545		89.6	1.3378	1.1691	1.0915	0.9164	0.9788
90.1	8.1427	12.0502	18.959	30.9853	37.6002		89.8	5.536	9.3918	15.6888	25.151	37.8595		89.7	1.3289	1.1651	1.0956	0.9159	0.9866
90.2	8.1393	12.0515	18.9573	30.9939	37.6059		89.9	5.5317	9.3955	15.7023	25.1588	37.8695		89.8	1.3178	1.1648	1.1046	0.9194	0.9911
90.3	8.1451	12.0621	18.9683	31.007	37.6209		90	5.5479	9.3959	15.7074	25.1653	37.8863		89.9	1.3162	1.1659	1.1086	0.922	0.9959
90.4	8.1497	12.0648	18.9835	31.0111	37.6276		90.1	5.5451	9.3973	15.7095	25.1791	37.9058		90	1.3202	1.1652	1.1142	0.9162	0.9864
90.5	8.1528	12.0753	18.9959	31.0259	37.6376		90.2	5.5494	9.3957	15.7183	25.1859	37.9152		90.1	1.3246	1.1652	1.1148	0.9115	0.9874
90.6	8.1542	12.08	19.0051	31.0331	37.6491		90.3	5.5604	9.3969	15.7243	25.1982	37.9235		90.2	1.326	1.1623	1.1099	0.9174	0.9852
90.7	8.1581	12.0876	19.0207	31.0454	37.665		90.4	5.5643	9.404	15.7385	25.2045	37.9449		90.3	1.3236	1.1647	1.115	0.9215	0.9848
90.8	8.1634	12.0966	19.0218	31.0501	37.6763		90.5	5.5725	9.4134	15.7447	25.2184	37.9544		90.4	1.3232	1.1682	1.1198	0.9341	0.9869
90.9	8.1633	12.1026	19.0225	31.0535	37.6931		90.6	5.5703	9.4138	15.753	25.2175	37.9691		90.5	1.3283	1.1716	1.1275	0.9379	0.9883
91	8.1762	12.1185	19.0336	31.0667	37.7122		90.7	5.5759	9.4071	15.7551	25.2355	37.9716		90.6	1.3317	1.1768	1.1297	0.9379	0.9945
91.1	8.1827	12.1258	19.0419	31.079	37.7201		90.8	5.5679	9.4118	15.7592	25.2391	37.987		90.7	1.339	1.1754	1.1291	0.9414	0.9922
91.2	8.1824	12.1251	19.0486	31.0907	37.7293		90.9	5.5685	9.4127	15.7618	25.2486	38.0085		90.8	1.3366	1.176	1.1382	0.9379	0.9983
91.3	8.1825	12.1285	19.0546	31.0978	37.7421		91	5.5626	9.4116	15.7766	25.2622	38.0232		90.9	1.3401	1.1729	1.136	0.9467	1.0033
91.4	8.1921	12.138	19.0652	31.1085	37.7557		91.1	5.5578	9.4135	15.7833	25.2679	38.0277		91	1.328	1.1778	1.138	0.9541	1.0043
91.5	8.2081	12.1473	19.0786	31.1235	37.7672		91.2	5.5568	9.42	15.7896	25.276	38.0267		91.1	1.3264	1.1823	1.1358	0.9485	1.0051
91.6	8.2091	12.1503	19.0859	31.1306	37.7808		91.3	5.567	9.4217	15.7946	25.2824	38.0172		91.2	1.326	1.1793	1.1387	0.9502	1.0071
91.7	8.2089	12.16	19.0863	31.1366	37.7904		91.4	5.5703	9.4207	15.7957	25.2835	38.0268		91.3	1.327	1.1778	1.1384	0.9524	1.0008
91.8	8.2199	12.1698	19.091	31.1492	37.8013		91.5	5.5648	9.4188	15.7914	25.2968	38.0403		91.4	1.3279	1.1746	1.1373	0.9555	0.9938
91.9	8.2258	12.1761	19.1044	31.1666	37.8139		91.6	5.5569	9.4322	15.8046	25.3015	38.0358		91.5	1.327	1.1741	1.1375	0.946	0.9966
92	8.2222	12.1777	19.1013	31.1729	37.814		91.7	5.5538	9.4397	15.8127	25.3036	38.0397		91.6	1.3276	1.1639	1.1322	0.9472	0.9985
92.1	8.2275	12.1863	19.0999	31.1904	37.8258		91.8	5.5544	9.4413	15.8063	25.3133	38.0401		91.7	1.3233	1.1686	1.1368	0.9426	1.0049
92.2	8.2407	12.1925	19.1064	31.197	37.83		91.9	5.5493	9.4351	15.8105	25.3204	38.0302		91.8	1.3243	1.1642	1.1377	0.9482	1.0031
92.3	8.251	12.1953	19.1138	31.2082	37.8362		92	5.5458	9.4282	15.8095	25.3287	38.0367		91.9	1.3264	1.1623	1.14	0.9547	1.0051
92.4	8.2541	12.1973	19.1222	31.2145	37.8458		92.1	5.5459	9.4199	15.8033	25.3277	38.0346		92	1.3302	1.1582	1.1448	0.9586	1.0082
92.5	8.2547	12.1946	19.1252	31.2219	37.8535		92.2	5.546	9.4077	15.7953	25.3415	38.0404		92.1	1.3272	1.1538	1.1483	0.9566	1.0128
92.6	8.264	12.1983	19.1284	31.2351	37.8698		92.3	5.53	9.4052	15.7942	25.3424	38.0519		92.2	1.323	1.1591	1.1435	0.9582	1.0106
92.7	8.2633	12.1935	19.1325	31.2322	37.8747		92.4	5.5196	9.4054	15.8015	25.3504	38.0513		92.3	1.3227	1.165	1.1463	0.9503	1.0168
92.8	8.2714	12.202	19.1461	31.2506	37.8877		92.5	5.5193	9.4048	15.8077	25.3583	38.0516		92.4	1.333	1.1583	1.1459	0.9509	1.0251
92.9	8.2691	12.2013	19.1442	31.2618	37.8946		92.6	5.5196	9.4018	15.8159	25.3601	38.0603		92.5	1.3374	1.1621	1.1477	0.9655	1.0219
93	8.2724	12.2062	19.1529	31.2772	37.9027		92.7	5.5181	9.4102	15.8211	25.3698	38.071		92.6	1.3377	1.171	1.1521	0.9726	1.0245
93.1	8.2826	12.2158	19.1591	31.2831	37.9121		92.8	5.5295	9.4132	15.8271	25.3744	38.0771		92.7	1.3425	1.1753	1.1455	0.9807	1.0241
93.2	8.2895	12.221	19.1678	31.291	37.9243		92.9	5.5364	9.4157	15.8394	25.3913	38.0884		92.8	1.3425	1.1797	1.1456	0.9773	1.027
93.3	8.2983	12.2221	19.1717	31.295	37.9282		93	5.5453	9.4129	15.8493	25.4001	38.0942		92.9	1.3461	1.1765	1.1433	0.9795	1.0244
93.4	8.3059	12.2261	19.1855	31.3094	37.94		93.1	5.5549	9.4202	15.8609	25.408	38.0918		93	1.3443	1.1799	1.1427	0.9785	1.0321
93.5	8.3101	12.2313	19.1855	31.3139	37.9496		93.2	5.565	9.4265	15.8675	25.4085	38.0882		93.1	1.3478	1.1716	1.1499	0.9853	1.0267
93.6	8.3131	12.2342	19.1991	31.3307	37.9636		93.3	5.5636	9.4252	15.8685	25.4074	38.0885		93.2	1.3461	1.1743	1.151	0.9795	1.027
93.7	8.3191	12.2452	19.2153	31.356	37.9711		93.4	5.5643	9.422	15.8718	25.4068	38.097		93.3	1.356	1.1765	1.1472	0.9809	1.0297
93.8	8.3238	12.2406	19.209	31.3622	37.9774		93.5	5.5622	9.4282	15.8722	25.4079	38.1007		93.4	1.3569	1.1759	1.1374	0.9913	1.0271
93.9	8.3202	12.2312	19.2041	31.3645	37.9783		93.6	5.5623	9.4415	15.8725	25.3976	38.1169		93.5	1.3581	1.1796	1.1366	0.9898	1.0213
94	8.3263	12.2326	19.2155	31.3799	37.9923		93.7	5.5517	9.4397	15.8756	25.3972	38.1129		93.6	1.3664	1.1769	1.1357	0.9816	1.0274
94.1	8.3255	12.2322	19.2276	31.3948	37.9997		93.8	5.5539	9.4409	15.8759	25.3984	38.1244		93.7	1.361	1.1774	1.1328	0.9845	1.0309
94.2	8.3269	12.2288	19.2371	31.3986	38.0069		93.9	5.5519	9.4363	15.8754	25.3902	38.127		93.8	1.3611	1.1812	1.1328	0.9814	1.0338
94.3	8.337	12.2299	19.2553	31.4084	38.0186		94	5.5419	9.4282	15.8724	25.3889	38.1351		93.9	1.3621	1.1829	1.1307	0.9867	1.0367
94.4	8.3442	12.2316	19.2614	31.417	38.026		94.1	5.5442	9.4298	15.864	25.3953	38.1352		94	1.3659	1.1863	1.1292	0.9852	1.0392
94.5	8.346	12.2409	19.2712	31.4339	38.0401		94.2	5.5478	9.4341	15.8656	25.39	38.136		94.1	1.3753	1.1822	1.1283	0.9961	1.0465
94.6	8.3481	12.2499	19.2791	31.4413	38.0506		94.3	5.5443	9.4293	15.8679	25.3831	38.15		94.2	1.3735	1.1826	1.132	0.9989	1.0499
94.7	8.3528	12.2659	19.2921	31.4535	38.06		94.4	5.5388	9.4301	15.8695	25.3776	38.1585		94.3	1.3726	1.1785	1.1442	1.0092	1.0578
94.8	8.3554	12.2836	19.3005	31.4732	38.0734		94.5	5.5312	9.4388	15.8743	25.3797	38.1668		94.4	1.3729	1.1872	1.1575	1.0148	1.0571
94.9	8.3533	12.284	19.2967	31.4834	38.0827		94.6	5.5304	9.4415	15.886	25.3848	38.1698		94.5	1.3778	1.1873	1.1605	1.0088	1.0586
95	8.37	12.2959	19.3103	31.4943	38.0948		94.7	5.533	9.4449	15.8829	25.3845	38.1748		94.6	1.3808	1.1887	1.1563	1.0146	1.0576
95.1	8.3787	12.3089	19.3219	31.5008	38.1114		94.8	5.5336	9.4432	15.8884	25.3826	38.1795		94.7	1.3813	1.1959	1.1537	1.0141	1.0513
95.2	8.3907	12.3187	19.3292	31.5049	38.1244		94.9	5.5425	9.4384	15.9001	25.3896	38.1936		94.8	1.3873	1.1966	1.1547	1.005	1.0521
95.3	8.3928	12.321	19.3348	31.5138	38.1337		95	5.5406	9.4335	15.9004	25.4029	38.2017		94.9	1.3872	1.1928	1.1429	1.0071	1.0485
95.4	8.3952	12.3287	19.3399	31.5197	38.143		95.1	5.5454	9.4425	15.9113	25.4151	38.2147		95	1.3829	1.1998	1.1413	1.0042	1.0465
95.5	8.3848	12.3247	19.3377	31.5198	38.1491		95.2	5.5534	9.4451	15.9257	25.4241	38.2322		95.1	1.3839	1.1977	1.1379	1.0041	1.0556
95.6	8.3733	12.3336	19.3339	31.531	38.1518		95.3	5.5416	9.4476	15.9369	25.4296	38.2458		95.2	1.3805	1.1994	1.1434	1.0044	1.0561
95.7	8.3796	12.3402	19.3347	31.5472	38.1637		95.4	5.5457	9.4558	15.9472	25.4375	38.2592		95.3	1.3841	1.1967	1.1467	0.9957	1.0607
95.8	8.3886	12.3533	19.3519	31.5671	38.1805		95.5	5.5423	9.4696	15.963	25.4446	38.2756		95.4	1.388	1.1931	1.1413	0.9974	1.0636
95.9	8.3978	12.3549	19.3555	31.5755	38.1933		95.6	5.5498	9.4689	15.9609	25.4706	38.2923		95.5	1.3806	1.1915	1.1498	0.9973	1.0614
96	8.3985	12.3594	19.3591	31.5754	38.2038		95.7	5.5472	9.4804	15.9657	25.4874	38.3096		95.6	1.3839	1.1883	1.1518	0.996	1.0621
96.1	8.3901	12.3611	19.3589	31.5737	38.2088		95.8	5.5617	9.4879	15.9675	25.505	38.3231		95.7	1.3837	1.1891	1.1558	0.9981	1.0632
96.2	8.3912	12.3663	19.358	31.5748	38.2165		95.9	5.5722	9.5035	15.9829	25.5058	38.3396		95.8	1.383	1.1906	1.1611	0.9909	1.0633
96.3	8.3906	12.3739	19.3629	31.5745	38.2254		96	5.58	9.5091	15.995	25.5069	38.3512		95.9	1.3857	1.196	1.1614	0.9923	1.0652
96.4	8.396	12.3793	19.3697	31.5778	38.2345		96.1	5.5877	9.5113	15.9992	25.5038	38.3623		96	1.3852	1.1935	1.1619	0.9905	1.0699
96.5	8.3905	12.3736	19.3702	31.5849	38.2403		96.2	5.5905	9.5126	15.9991	25.5297	38.3841		96.1	1.385	1.1929	1.1647	0.9935	1.0714
96.6	8.3851	12.3731	19.3684	31.5997	38.2514		96.3	5.589	9.5124	15.9858	25.5495	38.3943		96.2	1.3948	1.1957	1.1694	1.0027	1.0607
96.7	8.3888	12.3799	19.3717	31.6056	38.2684		96.4	5.5966	9.5242	15.9874	25.5533	38.4028		96.3	1.3995	1.1983	1.1696	0.9977	1.0583
96.8	8.3878	12.3787	19.3739	31.6036	38.2824		96.5	5.6032	9.5302	15.9936	25.5708	38.4072		96.4	1.406	1.1915	1.1659	0.9972	1.0551
96.9	8.3833	12.3712	19.3737	31.6082	38.2849		96.6	5.6073	9.5332	15.9946	25.5819	38.4174		96.5	1.4023	1.1876	1.1673	0.9975	1.0634
97	8.3942	12.3767	19.3831	31.6221	38.2936		96.7	5.612	9.5364	15.9981	25.5831	38.4234		96.6	1.4054	1.1852	1.1727	1.0019	1.0663
97.1	8.3993	12.3814	19.3946	31.63	38.3056		96.8	5.6147	9.5432	16.0021	25.5858	38.4318		96.7	1.4089	1.1899	1.1795	1.0029	1.0712
97.2	8.402	12.3809	19.3993	31.6392	38.3119		96.9	5.626	9.5492	16.0033	25.5925	38.4465		96.8	1.4157	1.1895	1.182	1.0023	1.0702
97.3	8.3996	12.3785	19.407	31.6414	38.3212		97	5.6355	9.5612	16.0115	25.5936	38.4563		96.9	1.4251	1.1904	1.1833	1.0048	1.062
97.4	8.405	12.3846	19.42	31.6575	38.3394		97.1	5.6408	9.5662	16.0201	25.5916	38.4682		97	1.4268	1.1918	1.1888	0.9999	1.0605
97.5	8.4122	12.3932	19.4264	31.6605	38.3512		97.2	5.6477	9.566	16.0277	25.5996	38.4654		97.1	1.4325	1.1858	1.1836	1.0036	1.057
97.6	8.4207	12.4021	19.4382	31.6741	38.3658		97.3	5.645	9.5767	16.0468	25.6202	38.4758		97.2	1.4202	1.1892	1.1859	1.0009	1.0512
97.7	8.4254	12.4015	19.4441	31.6799	38.3755		97.4	5.6437	9.5894	16.0479	25.6317	38.4772		97.3	1.4157	1.1848	1.1814	0.9968	1.0461
97.8	8.4222	12.401	19.4479	31.6926	38.3738		97.5	5.6414	9.5984	16.0508	25.6271	38.4695		97.4	1.4102	1.1771	1.1741	0.9985	1.0479
97.9	8.4176	12.4049	19.4548	31.7084	38.3815		97.6	5.6388	9.6105	16.055	25.6316	38.4773		97.5	1.4015	1.1716	1.1668	0.9991	1.0437
98	8.4266	12.4062	19.4628	31.7199	38.3863		97.7	5.6471	9.6142	16.0512	25.6348	38.4873		97.6	1.3973	1.1789	1.1673	1.0047	1.0441
98.1	8.4326	12.4063	19.4668	31.7299	38.3935		97.8	5.6415	9.6143	16.0595	25.6519	38.4933		97.7	1.4021	1.1859	1.1691	1.0061	1.0376
98.2	8.4297	12.4105	19.467	31.7396	38.3981		97.9	5.6424	9.6232	16.0674	25.6555	38.5044		97.8	1.4058	1.1857	1.1662	1.0024	1.0367
98.3	8.4211	12.4062	19.4669	31.7436	38.4038		98	5.6552	9.6226	16.0656	25.6765	38.4999		97.9	1.4074	1.1825	1.1628	0.9996	1.0426
98.4	8.4238	12.4073	19.4734	31.7417	38.4104		98.1	5.6544	9.6279	16.0753	25.6826	38.509		98	1.4008	1.1796	1.1621	1.0062	1.0463
98.5	8.4262	12.4075	19.4725	31.7455	38.4232		98.2	5.6628	9.6253	16.0804	25.6896	38.505		98.1	1.404	1.1851	1.1637	1.0042	1.0428
98.6	8.4346	12.4159	19.4871	31.7582	38.44		98.3	5.6663	9.6321	16.0819	25.6953	38.5095		98.2	1.4075	1.1772	1.1667	1.002	1.0389
98.7	8.4404	12.4315	19.5027	31.7761	38.4517		98.4	5.6805	9.6376	16.0869	25.7069	38.5171		98.3	1.4035	1.173	1.1659	0.9998	1.0349
98.8	8.4493	12.4368	19.5133	31.7837	38.4637		98.5	5.6787	9.6482	16.1007	25.7174	38.5152		98.4	1.3998	1.1721	1.1648	1.0109	1.0314
98.9	8.4432	12.4321	19.5302	31.7874	38.4705		98.6	5.6877	9.6534	16.109	25.7283	38.5159		98.5	1.3969	1.1789	1.1689	1.007	1.0303
99	8.4291	12.4289	19.5353	31.7891	38.4732		98.7	5.6869	9.6605	16.1111	25.7321	38.5197		98.6	1.3977	1.1752	1.1643	1.0183	1.0268
99.1	8.4222	12.431	19.5437	31.7878	38.4785		98.8	5.6844	9.6564	16.1039	25.7311	38.5309		98.7	1.3868	1.1831	1.1701	1.0128	1.0166
99.2	8.4278	12.4359	19.5465	31.7894	38.4839		98.9	5.687	9.6565	16.1042	25.7427	38.5351		98.8	1.3877	1.182	1.1689	1.0114	1.0073
99.3	8.4367	12.4455	19.5585	31.8014	38.4967		99	5.6875	9.6589	16.1059	25.7497	38.5439		98.9	1.3887	1.1746	1.1627	1.0017	1.0018
99.4	8.4394	12.454	19.5695	31.8137	38.5061		99.1	5.6921	9.6617	16.1137	25.7517	38.5638		99	1.389	1.1731	1.1568	1	1.0049
99.5	8.4481	12.4638	19.5771	31.8237	38.5173		99.2	5.6948	9.6629	16.1181	25.7546	38.5707		99.1	1.382	1.1816	1.1614	1.0044	1.0056
99.6	8.4496	12.4648	19.5808	31.8265	38.5256		99.3	5.698	9.6644	16.1243	25.7575	38.5731		99.2	1.3824	1.1833	1.1699	0.9998	1.0157
99.7	8.4437	12.4614	19.5773	31.8284	38.5292		99.4	5.7046	9.6621	16.137	25.7642	38.5782		99.3	1.3914	1.1849	1.1664	1.008	1.0127
99.8	8.4341	12.4572	19.576	31.8322	38.5363		99.5	5.7131	9.6584	16.1427	25.7719	38.5933		99.4	1.3877	1.1903	1.1742	1	1.0098
99.9	8.4374	12.4588	19.5767	31.8308	38.5465		99.6	5.7165	9.6515	16.1445	25.7787	38.5976		99.5	1.3881	1.1867	1.1712	0.993	1.0139
100	8.4361	12.4658	19.583	31.8413	38.5532		99.7	5.7194	9.6534	16.1484	25.7777	38.6026		99.6	1.3871	1.1807	1.1722	0.9994	1.0121
100.1	8.4341	12.4629	19.5788	31.8507	38.5621		99.8	5.7301	9.6516	16.1393	25.7827	38.6125		99.7	1.386	1.1844	1.1808	0.999	1.0163
100.2	8.4332	12.4652	19.5841	31.8534	38.5697		99.9	5.7259	9.6547	16.1258	25.7843	38.6167		99.8	1.3862	1.1832	1.186	0.9967	1.0143
100.3	8.4326	12.4676	19.586	31.8594	38.5787		100	5.7238	9.6539	16.1156	25.7996	38.6167		99.9	1.3841	1.1878	1.1891	0.9964	1.0076
100.4	8.4419	12.475	19.598	31.8749	38.5898		100.1	5.7224	9.6629	16.1137	25.8014	38.6298		100	1.3917	1.1885	1.191	0.9944	1.0149
100.5	8.4397	12.4766	19.6005	31.8758	38.5954		100.2	5.7209	9.6523	16.1045	25.8027	38.6303		100.1	1.388	1.1848	1.1922	0.9994	1.0118
100.6	8.4446	12.4845	19.6069	31.8916	38.6044		100.3	5.7227	9.6516	16.1051	25.8023	38.6346		100.2	1.3784	1.1874	1.193	0.998	1.0091
100.7	8.4469	12.4853	19.6026	31.8938	38.6097		100.4	5.7191	9.6503	16.1088	25.8036	38.6382		100.3	1.3758	1.1857	1.1916	1.0043	1.0052
100.8	8.4492	12.4911	19.6091	31.899	38.6193		100.5	5.7174	9.6524	16.1123	25.8108	38.6461		100.4	1.3762	1.1793	1.1826	1.0006	1.0106
100.9	8.457	12.4989	19.6151	31.9063	38.6359		100.6	5.7225	9.6558	16.1206	25.8177	38.6648		100.5	1.3664	1.1766	1.1777	0.9993	1.0121
101	8.4543	12.4947	19.613	31.9077	38.6386		100.7	5.7226	9.6684	16.1366	25.8251	38.6683		100.6	1.3651	1.1778	1.1808	1.001	1.0115
101.1	8.4542	12.5047	19.6155	31.9175	38.6492		100.8	5.7341	9.6811	16.147	25.8275	38.6651		100.7	1.3582	1.1764	1.1831	1.0004	1.019
101.2	8.4494	12.5107	19.6254	31.9244	38.6524		100.9	5.7466	9.6728	16.1501	25.8282	38.6764		100.8	1.3619	1.1795	1.1869	1.0027	1.022
101.3	8.4565	12.5221	19.6334	31.9357	38.6628		101	5.7414	9.6666	16.1399	25.8426	38.6814		100.9	1.3565	1.1804	1.1912	0.9971	1.015
101.4	8.4599	12.5257	19.6351	31.9369	38.6672		101.1	5.7308	9.6633	16.1408	25.8354	38.6882		101	1.352	1.1835	1.1942	0.9899	1.0225
101.5	8.4515	12.5234	19.6402	31.9443	38.6751		101.2	5.7407	9.6535	16.136	25.8479	38.6903		101.1	1.3585	1.175	1.1956	1.0014	1.0248
101.6	8.4487	12.5256	19.6485	31.9616	38.6816		101.3	5.7366	9.6538	16.1595	25.8571	38.7042		101.2	1.3564	1.1883	1.1976	0.9984	1.0302
101.7	8.4529	12.5309	19.6564	31.9824	38.687		101.4	5.7315	9.6573	16.1733	25.8705	38.7052		101.3	1.3677	1.1887	1.1968	0.9937	1.0354
101.8	8.4523	12.5351	19.6535	31.9917	38.6931		101.5	5.7269	9.6637	16.1867	25.8629	38.7101		101.4	1.3701	1.1937	1.1935	1.0028	1.0411
101.9	8.4584	12.5373	19.6518	31.9994	38.7043		101.6	5.734	9.6605	16.1874	25.8726	38.7199		101.5	1.3765	1.2028	1.2017	1.0094	1.04
102	8.4622	12.5445	19.66	32.0078	38.7146		101.7	5.7366	9.6598	16.1912	25.8841	38.7276		101.6	1.3941	1.2075	1.2035	1.011	1.0391
102.1	8.4662	12.5476	19.6666	32.0221	38.7212		101.8	5.7366	9.6641	16.186	25.8952	38.7336		101.7	1.4071	1.2039	1.2006	1.0103	1.0441
102.2	8.475	12.5554	19.6742	32.0358	38.728		101.9	5.7381	9.6692	16.182	25.901	38.7459		101.8	1.4075	1.1978	1.201	1.0141	1.0453
102.3	8.4768	12.5515	19.6658	32.0393	38.7326		102	5.7469	9.6792	16.1985	25.9197	38.7531		101.9	1.4062	1.1966	1.2044	1.0201	1.0561
102.4	8.4741	12.553	19.6633	32.0455	38.7348		102.1	5.7561	9.6793	16.2061	25.9205	38.7546		102	1.4122	1.1939	1.2098	1.0197	1.0559
102.5	8.4694	12.5584	19.6606	32.0513	38.736		102.2	5.7656	9.6824	16.206	25.9309	38.77		102.1	1.4222	1.1998	1.2135	1.0228	1.0631
102.6	8.4738	12.5625	19.6689	32.0627	38.7347		102.3	5.7652	9.6841	16.2187	25.9381	38.7706		102.2	1.4274	1.2001	1.217	1.0343	1.0676
102.7	8.4782	12.5761	19.6829	32.0756	38.7437		102.4	5.7622	9.6939	16.2444	25.9368	38.7791		102.3	1.4299	1.2029	1.2173	1.0451	1.0672
102.8	8.4815	12.5836	19.6879	32.0815	38.7503		102.5	5.7632	9.6942	16.2577	25.9536	38.7884		102.4	1.433	1.2099	1.2237	1.0498	1.0671
102.9	8.4804	12.5878	19.6968	32.0955	38.7563		102.6	5.7601	9.7037	16.2732	25.9728	38.7914		102.5	1.4403	1.211	1.2237	1.0388	1.0675
103	8.4845	12.591	19.7106	32.1094	38.7657		102.7	5.7673	9.7143	16.2907	25.976	38.7892		102.6	1.4423	1.206	1.2243	1.0378	1.0702
103.1	8.4851	12.5861	19.7109	32.1131	38.7708		102.8	5.7763	9.7165	16.2867	25.9743	38.7983		102.7	1.4483	1.2083	1.2206	1.0384	1.0711
103.2	8.4855	12.5913	19.7202	32.1209	38.7884		102.9	5.7722	9.7261	16.2779	25.9828	38.8058		102.8	1.4487	1.2062	1.2206	1.0341	1.0747
103.3	8.4852	12.5933	19.7215	32.1269	38.802		103	5.7669	9.7332	16.2839	25.9862	38.8053		102.9	1.458	1.2087	1.2179	1.0351	1.0764
103.4	8.4793	12.5938	19.7152	32.1326	38.8076		103.1	5.7699	9.7347	16.2896	25.9813	38.8089		103	1.4541	1.2131	1.2152	1.0408	1.0762
103.5	8.48	12.597	19.7233	32.1467	38.8185		103.2	5.7773	9.7385	16.2857	25.9878	38.8271		103.1	1.4452	1.2259	1.222	1.0434	1.0735
103.6	8.4873	12.6028	19.737	32.1585	38.8322		103.3	5.7665	9.7417	16.2797	26.0006	38.8325		103.2	1.4473	1.2335	1.2216	1.0329	1.0674
103.7	8.4961	12.6054	19.7516	32.1723	38.8514		103.4	5.7502	9.7524	16.2941	26.0061	38.8376		103.3	1.443	1.2327	1.2177	1.0311	1.0747
103.8	8.5053	12.6131	19.7637	32.1847	38.8649		103.5	5.7672	9.7567	16.2927	26.0091	38.833		103.4	1.4434	1.2323	1.2114	1.0384	1.0755
103.9	8.5031	12.6156	19.76	32.1948	38.8711		103.6	5.767	9.7574	16.2855	25.9984	38.8384		103.5	1.4351	1.244	1.214	1.0442	1.0724
104	8.5056	12.6193	19.7691	32.2046	38.8964		103.7	5.7624	9.7497	16.2911	26.0048	38.8505		103.6	1.4297	1.2483	1.218	1.0446	1.0781
104.1	8.504	12.616	19.7778	32.2068	38.9051		103.8	5.7573	9.7472	16.2997	26.0235	38.8568		103.7	1.4391	1.246	1.2181	1.0521	1.0902
104.2	8.5044	12.6168	19.7746	32.2121	38.911		103.9	5.7556	9.7508	16.308	26.0245	38.8683		103.8	1.4367	1.2456	1.2193	1.0543	1.1
104.3	8.5068	12.6189	19.7808	32.2201	38.9233		104	5.7702	9.7525	16.298	26.0329	38.8836		103.9	1.44	1.2524	1.2208	1.0526	1.1005
104.4	8.5041	12.6174	19.7809	32.2263	38.9284		104.1	5.7778	9.7553	16.3148	26.0308	38.8846		104	1.4466	1.2595	1.2251	1.0546	1.1077
104.5	8.5018	12.616	19.7823	32.2311	38.9305		104.2	5.7906	9.7615	16.3211	26.0343	38.8871		104.1	1.4528	1.2578	1.2285	1.0599	1.1067
104.6	8.5038	12.6165	19.7835	32.2366	38.9393		104.3	5.7916	9.7693	16.321	26.044	38.894		104.2	1.4575	1.2645	1.2336	1.0623	1.1105
104.7	8.5037	12.6215	19.7936	32.2411	38.9469		104.4	5.7913	9.7775	16.3215	26.0649	38.9041		104.3	1.457	1.2628	1.2273	1.0642	1.1121
104.8	8.5097	12.6252	19.8027	32.2439	38.9573		104.5	5.7895	9.7807	16.3303	26.0704	38.9025		104.4	1.4492	1.27	1.2325	1.0652	1.11
104.9	8.5101	12.6288	19.8052	32.2442	38.9688		104.6	5.7847	9.7877	16.3378	26.0644	38.9076		104.5	1.4626	1.2679	1.2255	1.0759	1.1186
105	8.5172	12.6269	19.8115	32.2479	38.9729		104.7	5.7897	9.7803	16.3304	26.0685	38.9174		104.6	1.4678	1.2639	1.2156	1.0709	1.1174
105.1	8.5093	12.6279	19.8113	32.2505	38.9755		104.8	5.7742	9.7743	16.3275	26.0758	38.9257		104.7	1.4634	1.2717	1.2166	1.0657	1.1193
105.2	8.4995	12.6228	19.8122	32.2511	38.9792		104.9	5.7848	9.7734	16.3312	26.0893	38.9301		104.8	1.4694	1.2718	1.2079	1.0682	1.1331
105.3	8.5042	12.621	19.8197	32.2563	38.984		105	5.7892	9.782	16.3415	26.0918	38.9282		104.9	1.4724	1.2689	1.2117	1.0711	1.1287
105.4	8.5067	12.6202	19.8223	32.268	38.9865		105.1	5.783	9.7891	16.3475	26.0877	38.9244		105	1.4717	1.2722	1.2204	1.0692	1.1329
105.5	8.5094	12.629	19.8345	32.2805	38.9975		105.2	5.7951	9.7913	16.3514	26.0852	38.9243		105.1	1.4761	1.2755	1.2239	1.0753	1.1309
105.6	8.5124	12.6381	19.8406	32.2856	39.0082		105.3	5.7909	9.787	16.3487	26.0966	38.9279		105.2	1.477	1.286	1.2276	1.0782	1.1301
105.7	8.5107	12.635	19.8418	32.2885	39.0142		105.4	5.7902	9.7847	16.3615	26.0962	38.9427		105.3	1.4864	1.291	1.2244	1.0829	1.13
105.8	8.5219	12.6415	19.8519	32.2977	39.0192		105.5	5.7998	9.7774	16.3669	26.114	38.9492		105.4	1.4837	1.294	1.2301	1.0928	1.1298
105.9	8.5228	12.6379	19.8516	32.3104	39.0217		105.6	5.8023	9.7835	16.3773	26.1203	38.9544		105.5	1.4858	1.2972	1.2335	1.0894	1.1321
106	8.5182	12.6335	19.8516	32.3174	39.0266		105.7	5.8084	9.7834	16.3881	26.1218	38.966		105.6	1.4897	1.2992	1.2347	1.091	1.1286
106.1	8.519	12.6327	19.8593	32.3231	39.0361		105.8	5.8259	9.7831	16.3953	26.1256	38.974		105.7	1.4852	1.3011	1.2319	1.0839	1.1307
106.2	8.5114	12.6351	19.8621	32.3259	39.041		105.9	5.8298	9.7783	16.4047	26.1316	38.9695		105.8	1.4859	1.3011	1.2407	1.0824	1.1291
106.3	8.5226	12.648	19.8751	32.3402	39.0522		106	5.8245	9.7782	16.4029	26.1498	38.9714		105.9	1.4798	1.3005	1.2385	1.083	1.1274
106.4	8.529	12.6483	19.8814	32.3547	39.0581		106.1	5.8274	9.7761	16.3936	26.1481	38.9779		106	1.4831	1.2973	1.2316	1.0839	1.1248
106.5	8.5284	12.6468	19.8862	32.3624	39.0675		106.2	5.8333	9.7739	16.3875	26.1536	38.9872		106.1	1.4808	1.2974	1.2287	1.0886	1.121
106.6	8.5268	12.6491	19.8867	32.3679	39.0717		106.3	5.8403	9.7771	16.3791	26.1635	38.9851		106.2	1.4783	1.3049	1.2247	1.0839	1.1268
106.7	8.5345	12.6491	19.895	32.3694	39.0785		106.4	5.8463	9.7799	16.3839	26.1675	38.9887		106.3	1.479	1.3011	1.2189	1.0824	1.1289
106.8	8.5279	12.6496	19.9006	32.3722	39.0807		106.5	5.8578	9.7772	16.392	26.1715	38.993		106.4	1.4789	1.3088	1.2285	1.0809	1.1364
106.9	8.5252	12.6495	19.9024	32.3761	39.0832		106.6	5.8474	9.7744	16.3937	26.1727	38.9988		106.5	1.4859	1.308	1.2388	1.0807	1.1326
107	8.5218	12.6455	19.9103	32.3799	39.0857		106.7	5.845	9.7722	16.3956	26.1813	39.0058		106.6	1.4924	1.319	1.2375	1.0789	1.1346
107.1	8.5326	12.655	19.9186	32.3927	39.0988		106.8	5.8457	9.775	16.3974	26.1906	39.0163		106.7	1.5019	1.3195	1.2385	1.0812	1.1335
107.2	8.5441	12.6644	19.9239	32.4043	39.1122		106.9	5.842	9.7739	16.397	26.2014	39.0132		106.8	1.504	1.3191	1.2374	1.0841	1.137
107.3	8.5567	12.6749	19.9309	32.417	39.1261		107	5.8465	9.7784	16.4138	26.2013	39.027		106.9	1.5047	1.3182	1.2337	1.085	1.1366
107.4	8.5683	12.6852	19.9367	32.4338	39.1361		107.1	5.8566	9.7793	16.4187	26.2073	39.0386		107	1.5021	1.3184	1.236	1.0827	1.1411
107.5	8.5735	12.6909	19.9495	32.4421	39.1449		107.2	5.8581	9.7857	16.4307	26.2185	39.0556		107.1	1.5006	1.3148	1.236	1.081	1.1501
107.6	8.5809	12.7044	19.9581	32.4605	39.1557		107.3	5.8544	9.7933	16.4343	26.2339	39.0568		107.2	1.5017	1.3105	1.2374	1.085	1.1466
107.7	8.5881	12.7136	19.9668	32.4797	39.1711		107.4	5.8551	9.8122	16.448	26.2454	39.0596		107.3	1.4952	1.3147	1.2376	1.0854	1.1355
107.8	8.6054	12.7348	19.982	32.5036	39.1887		107.5	5.8678	9.8299	16.4512	26.2546	39.064		107.4	1.4985	1.3133	1.2319	1.0852	1.1298
107.9	8.603	12.7418	19.9843	32.5108	39.1901		107.6	5.8629	9.8438	16.4604	26.2652	39.0781		107.5	1.4976	1.3148	1.2283	1.0868	1.1252
108	8.5992	12.7465	19.9855	32.5142	39.1946		107.7	5.8675	9.8422	16.465	26.2673	39.0793		107.6	1.4928	1.317	1.2358	1.0725	1.1255
108.1	8.607	12.7669	20.0039	32.5355	39.2107		107.8	5.8769	9.8362	16.4638	26.2561	39.0768		107.7	1.4968	1.3161	1.2302	1.0799	1.1173
108.2	8.6027	12.7637	20.0079	32.5395	39.2138		107.9	5.8876	9.8328	16.4633	26.2509	39.0876		107.8	1.4903	1.3195	1.2322	1.083	1.1218
108.3	8.5997	12.7576	19.9991	32.5451	39.2172		108	5.8884	9.8295	16.4636	26.2464	39.092		107.9	1.4984	1.3188	1.2333	1.0836	1.1223
108.4	8.6064	12.7699	20.0105	32.5633	39.2328		108.1	5.887	9.8383	16.4725	26.2479	39.1062		108	1.5026	1.3225	1.2346	1.0836	1.1201
108.5	8.6078	12.7695	20.0138	32.5545	39.2359		108.2	5.8893	9.8471	16.4747	26.2494	39.1149		108.1	1.5069	1.3216	1.2294	1.0845	1.124
108.6	8.608	12.7755	20.0133	32.566	39.2405		108.3	5.892	9.8577	16.4731	26.2466	39.1108		108.2	1.4952	1.3245	1.2267	1.0872	1.1275
108.7	8.6162	12.7781	20.0262	32.5794	39.2499		108.4	5.9086	9.8568	16.4702	26.2395	39.1187		108.3	1.5002	1.3234	1.2299	1.0906	1.1304
108.8	8.6299	12.7884	20.0438	32.5958	39.2696		108.5	5.9074	9.8609	16.4576	26.2485	39.1255		108.4	1.5144	1.3201	1.2223	1.094	1.1358
108.9	8.6415	12.8039	20.0605	32.6132	39.2906		108.6	5.8998	9.8727	16.4651	26.252	39.1435		108.5	1.5186	1.3263	1.2294	1.0953	1.1401
109	8.6531	12.8125	20.0611	32.6205	39.3057		108.7	5.9102	9.8778	16.4749	26.2806	39.1556		108.6	1.5175	1.3317	1.2371	1.0942	1.1437
109.1	8.6536	12.813	20.0612	32.6238	39.311		108.8	5.9246	9.8799	16.4833	26.292	39.1664		108.7	1.5141	1.3259	1.2366	1.0926	1.1483
109.2	8.6576	12.8151	20.0675	32.6323	39.3172		108.9	5.9272	9.8834	16.4921	26.2923	39.1648		108.8	1.5164	1.3143	1.2406	1.0988	1.1506
109.3	8.6633	12.8241	20.0829	32.6454	39.338		109	5.9254	9.882	16.493	26.3055	39.177		108.9	1.5117	1.3169	1.2347	1.1004	1.1475
109.4	8.6707	12.8334	20.0949	32.6516	39.3548		109.1	5.922	9.8759	16.5002	26.3178	39.1849		109	1.5114	1.3147	1.2374	1.0991	1.1445
109.5	8.6778	12.8413	20.1004	32.6646	39.3685		109.2	5.9272	9.8813	16.5039	26.3405	39.1954		109.1	1.5047	1.3184	1.226	1.1042	1.1412
109.6	8.6832	12.8443	20.1034	32.6785	39.3752		109.3	5.9354	9.8763	16.5096	26.3753	39.2078		109.2	1.5017	1.3211	1.2248	1.1039	1.1335
109.7	8.6866	12.8508	20.1097	32.6872	39.385		109.4	5.9296	9.8786	16.5216	26.4031	39.205		109.3	1.5027	1.3212	1.2278	1.0888	1.1301
109.8	8.6858	12.8528	20.1164	32.6934	39.3922		109.5	5.9321	9.8922	16.5297	26.4223	39.194		109.4	1.5022	1.3116	1.2195	1.0845	1.1292
109.9	8.6848	12.8482	20.1141	32.6941	39.3994		109.6	5.9356	9.9077	16.5343	26.4347	39.1981		109.5	1.4988	1.3041	1.2161	1.0857	1.1364
110	8.6792	12.8535	20.1149	32.695	39.4053		109.7	5.9329	9.9118	16.5339	26.4286	39.2063		109.6	1.4984	1.3041	1.213	1.0937	1.1428
110.1	8.6703	12.858	20.1132	32.6932	39.4148		109.8	5.9378	9.9126	16.5282	26.4342	39.2096		109.7	1.5009	1.3107	1.2159	1.0991	1.1485
110.2	8.6757	12.86	20.1271	32.7034	39.4291		109.9	5.9373	9.9151	16.5209	26.4463	39.2099		109.8	1.5101	1.3178	1.2106	1.0992	1.1436
110.3	8.673	12.8565	20.1326	32.7089	39.4387		110	5.9353	9.9139	16.5242	26.4226	39.2304		109.9	1.5155	1.3277	1.2177	1.0859	1.1369
110.4	8.6728	12.8577	20.1353	32.7182	39.4419		110.1	5.9396	9.9022	16.5225	26.4372	39.2311		110	1.5133	1.3212	1.2139	1.0761	1.1332
110.5	8.6814	12.8678	20.1466	32.7271	39.4507		110.2	5.9328	9.9078	16.531	26.4225	39.2373		110.1	1.5063	1.3177	1.206	1.0718	1.1266
110.6	8.684	12.8639	20.1488	32.7306	39.4627		110.3	5.9438	9.9085	16.5329	26.4149	39.2517		110.2	1.5028	1.2986	1.1996	1.0619	1.1224
110.7	8.6881	12.8641	20.1624	32.7369	39.471		110.4	5.9461	9.9043	16.5407	26.4267	39.2552		110.3	1.4963	1.2957	1.1928	1.057	1.1225
110.8	8.6937	12.8724	20.1709	32.7498	39.4819		110.5	5.9428	9.9082	16.5529	26.4288	39.2524		110.4	1.4931	1.2955	1.1809	1.0571	1.1175
110.9	8.707	12.8843	20.1822	32.7588	39.4933		110.6	5.9394	9.8981	16.5504	26.4217	39.2559		110.5	1.483	1.2941	1.1837	1.0513	1.1188
111	8.7095	12.8884	20.1828	32.7646	39.4911		110.7	5.933	9.9025	16.5505	26.4337	39.2605		110.6	1.4787	1.2913	1.1856	1.0474	1.1175
111.1	8.7219	12.8956	20.1954	32.7803	39.5063		110.8	5.9311	9.9003	16.5505	26.4287	39.2652		110.7	1.4756	1.2859	1.1905	1.0455	1.1134
111.2	8.7185	12.8912	20.1951	32.7777	39.5076		110.9	5.922	9.8925	16.552	26.4247	39.2797		110.8	1.4754	1.2901	1.1956	1.0442	1.111
111.3	8.7171	12.8924	20.2028	32.7801	39.5075		111	5.9206	9.8934	16.5552	26.4129	39.2756		110.9	1.4716	1.2842	1.195	1.0464	1.1036
111.4	8.7146	12.8889	20.2076	32.7834	39.5129		111.1	5.9193	9.8974	16.5659	26.4056	39.2793		111	1.4677	1.2816	1.1924	1.0425	1.109
111.5	8.7253	12.8967	20.2149	32.7908	39.5198		111.2	5.927	9.9015	16.564	26.3997	39.2848		111.1	1.4639	1.266	1.1915	1.0463	1.1093
111.6	8.7328	12.9057	20.218	32.8008	39.5251		111.3	5.9233	9.8985	16.5717	26.3893	39.2943		111.2	1.4523	1.269	1.195	1.0472	1.1048
111.7	8.7341	12.9053	20.2164	32.8066	39.5348		111.4	5.914	9.8995	16.5772	26.3894	39.2957		111.3	1.4574	1.2713	1.1978	1.0529	1.1048
111.8	8.74	12.9101	20.2266	32.8217	39.5408		111.5	5.8996	9.9009	16.5802	26.3938	39.2933		111.4	1.4542	1.2726	1.201	1.0549	1.1059
111.9	8.7304	12.9059	20.2261	32.8193	39.536		111.6	5.8944	9.8917	16.5782	26.3789	39.2932		111.5	1.4566	1.2632	1.2015	1.0567	1.108
112	8.735	12.9132	20.2311	32.8304	39.5425		111.7	5.8913	9.8867	16.5752	26.381	39.2897		111.6	1.4521	1.2672	1.2062	1.0515	1.1151
112.1	8.737	12.9187	20.2491	32.8427	39.553		111.8	5.8816	9.8806	16.5718	26.3845	39.2893		111.7	1.451	1.2709	1.2082	1.0546	1.1189
112.2	8.7419	12.9269	20.2611	32.8509	39.5615		111.9	5.8674	9.8665	16.567	26.393	39.2919		111.8	1.437	1.2825	1.2134	1.0613	1.1155
112.3	8.7465	12.9348	20.276	32.8588	39.5717		112	5.8486	9.8773	16.571	26.4029	39.3001		111.9	1.4397	1.2799	1.2229	1.0585	1.1116
112.4	8.744	12.9304	20.2791	32.8598	39.5828		112.1	5.8558	9.8831	16.5805	26.4173	39.2984		112	1.446	1.2811	1.221	1.0577	1.1065
112.5	8.7426	12.9249	20.2824	32.8595	39.5932		112.2	5.8596	9.8881	16.5875	26.4211	39.3042		112.1	1.4435	1.2839	1.2262	1.053	1.1032
112.6	8.7325	12.9256	20.2835	32.8578	39.6008		112.3	5.8734	9.8906	16.5926	26.4274	39.3082		112.2	1.4491	1.2909	1.2284	1.0572	1.1021
112.7	8.7277	12.933	20.2933	32.8707	39.6033		112.4	5.869	9.8931	16.5913	26.4427	39.3082		112.3	1.4489	1.2937	1.2357	1.055	1.0989
112.8	8.7289	12.9315	20.2893	32.8822	39.6112		112.5	5.8603	9.8937	16.5889	26.4397	39.3242		112.4	1.4494	1.2891	1.2352	1.0528	1.0931
112.9	8.727	12.9343	20.291	32.8912	39.615		112.6	5.8591	9.8984	16.5971	26.4349	39.3265		112.5	1.4376	1.2787	1.2313	1.0531	1.0875
113	8.7287	12.9408	20.2944	32.8977	39.6191		112.7	5.8676	9.9075	16.6072	26.4334	39.3441		112.6	1.4384	1.2752	1.2269	1.0527	1.0858
113.1	8.7413	12.9508	20.2979	32.9107	39.6293		112.8	5.8704	9.918	16.6142	26.4504	39.3556		112.7	1.4398	1.2684	1.23	1.0527	1.0899
113.2	8.7477	12.9501	20.2992	32.9267	39.6323		112.9	5.8753	9.9328	16.6309	26.4661	39.3616		112.8	1.4376	1.2645	1.236	1.0549	1.093
113.3	8.7586	12.9621	20.312	32.9437	39.6445		113	5.8842	9.9395	16.6436	26.4791	39.378		112.9	1.4396	1.2676	1.2362	1.0583	1.0916
113.4	8.7611	12.9672	20.3112	32.9504	39.6542		113.1	5.895	9.9445	16.6555	26.4881	39.3691		113	1.4461	1.2616	1.2325	1.056	1.0936
113.5	8.7614	12.9761	20.3181	32.9594	39.6608		113.2	5.9011	9.9513	16.659	26.4751	39.3769		113.1	1.4422	1.2573	1.23	1.052	1.0903
113.6	8.7634	12.9737	20.322	32.9637	39.6659		113.3	5.9015	9.9464	16.6522	26.4876	39.3905		113.2	1.4423	1.2556	1.2275	1.0547	1.0925
113.7	8.7645	12.9725	20.3184	32.9662	39.6743		113.4	5.8929	9.9499	16.6603	26.4973	39.3908		113.3	1.4345	1.2516	1.2359	1.0626	1.0932
113.8	8.7628	12.9748	20.3188	32.9725	39.6836		113.5	5.8949	9.956	16.6607	26.4931	39.4015		113.4	1.4375	1.2554	1.2441	1.0681	1.0935
113.9	8.7647	12.976	20.3216	32.9794	39.6925		113.6	5.9031	9.9584	16.6559	26.4989	39.4069		113.5	1.4401	1.2631	1.2482	1.0716	1.108
114	8.7674	12.9877	20.3361	32.9923	39.7112		113.7	5.9094	9.9692	16.6706	26.4887	39.4208		113.6	1.4478	1.2684	1.2506	1.0791	1.1009
114.1	8.759	12.9914	20.3346	33.004	39.722		113.8	5.9169	9.9733	16.6793	26.4876	39.4312		113.7	1.4507	1.2814	1.2627	1.0697	1.096
114.2	8.7543	12.9916	20.3382	33.0076	39.7227		113.9	5.9204	9.9874	16.6897	26.4904	39.438		113.8	1.4466	1.2774	1.2578	1.0727	1.0924
114.3	8.7541	12.9913	20.3433	33.0118	39.7285		114	5.9441	9.9888	16.6986	26.4931	39.4483		113.9	1.4393	1.2794	1.2595	1.068	1.0927
114.4	8.7523	12.9874	20.3469	33.0196	39.7436		114.1	5.95	9.9935	16.7093	26.4934	39.4451		114	1.4445	1.2797	1.2558	1.0718	1.0947
114.5	8.749	12.9899	20.3523	33.0259	39.748		114.2	5.9501	10.0064	16.7122	26.5017	39.4425		114.1	1.4435	1.2785	1.2529	1.0706	1.1066
114.6	8.7514	12.9907	20.3528	33.0318	39.7552		114.3	5.9526	10.0031	16.7067	26.5059	39.4471		114.2	1.439	1.2842	1.2529	1.0787	1.1032
114.7	8.7538	12.9955	20.3515	33.0384	39.7686		114.4	5.9465	9.9969	16.6983	26.5292	39.4582		114.3	1.4397	1.2942	1.271	1.0773	1.1025
114.8	8.7506	12.995	20.3459	33.0453	39.7715		114.5	5.9456	10.0061	16.6888	26.5433	39.4671		114.4	1.4458	1.2936	1.2698	1.0828	1.1052
114.9	8.7488	12.9839	20.3371	33.0439	39.7718		114.6	5.9521	10.0085	16.6946	26.5501	39.4712		114.5	1.4443	1.2946	1.2763	1.0797	1.1048
115	8.7526	12.9851	20.338	33.0474	39.7807		114.7	5.9601	10.0082	16.6956	26.548	39.482		114.6	1.4389	1.2971	1.2719	1.0745	1.1042
115.1	8.7587	12.995	20.3559	33.0647	39.7963		114.8	5.9626	10.0009	16.6982	26.5598	39.481		114.7	1.4347	1.2934	1.2673	1.0751	1.1059
115.2	8.7561	12.997	20.3537	33.0687	39.7946		114.9	5.9685	10.0124	16.712	26.5775	39.4935		114.8	1.4431	1.2969	1.2582	1.0777	1.1032
115.3	8.7563	12.9905	20.3496	33.073	39.7983		115	5.9717	10.0206	16.7111	26.5786	39.5114		114.9	1.4503	1.2995	1.2641	1.0826	1.1
115.4	8.7609	12.9847	20.3488	33.0753	39.803		115.1	5.9755	10.0267	16.7143	26.577	39.5187		115	1.4504	1.3	1.2681	1.0851	1.0919
115.5	8.772	12.9843	20.3442	33.0815	39.8081		115.2	5.9767	10.0336	16.7246	26.5858	39.5285		115.1	1.4488	1.3004	1.2678	1.0763	1.0876
115.6	8.7682	12.9855	20.338	33.0829	39.8143		115.3	5.9806	10.0387	16.726	26.5892	39.5379		115.2	1.4552	1.296	1.2584	1.0761	1.0927
115.7	8.7665	12.9933	20.3389	33.0976	39.8261		115.4	5.9827	10.0361	16.7212	26.6026	39.5524		115.3	1.4499	1.2955	1.2618	1.0789	1.0957
115.8	8.7682	12.9987	20.3404	33.1043	39.8351		115.5	5.9905	10.0433	16.7226	26.6239	39.5704		115.4	1.4591	1.2934	1.2617	1.0851	1.0962
115.9	8.7707	13.0004	20.3517	33.1077	39.8467		115.6	5.9907	10.0528	16.7269	26.6385	39.5712		115.5	1.4658	1.298	1.2607	1.087	1.0958
116	8.77	13.0002	20.3482	33.1137	39.8509		115.7	6.0015	10.0529	16.7401	26.6471	39.567		115.6	1.4677	1.3011	1.2568	1.0902	1.0918
116.1	8.7753	13.0111	20.3519	33.1149	39.8629		115.8	6.0056	10.0534	16.7435	26.6488	39.5802		115.7	1.4762	1.3001	1.2626	1.0843	1.0941
116.2	8.7782	13.0107	20.3636	33.113	39.867		115.9	5.9978	10.0566	16.7412	26.6439	39.5964		115.8	1.483	1.2987	1.2619	1.0828	1.1028
116.3	8.773	13.0107	20.3667	33.1157	39.8723		116	5.9892	10.055	16.7479	26.6597	39.595		115.9	1.4805	1.2969	1.2724	1.0875	1.0959
116.4	8.7811	13.0297	20.3772	33.1319	39.8872		116.1	5.989	10.0597	16.7539	26.6525	39.5877		116	1.4854	1.3055	1.2752	1.0807	1.1015
116.5	8.7813	13.0294	20.3914	33.1357	39.8998		116.2	5.9965	10.0543	16.7582	26.6397	39.5938		116.1	1.4925	1.303	1.2655	1.082	1.0982
116.6	8.7855	13.0305	20.3912	33.1461	39.9106		116.3	5.9992	10.0584	16.7554	26.6478	39.6017		116.2	1.4856	1.3107	1.2686	1.0719	1.11
116.7	8.7949	13.0357	20.3965	33.1547	39.9163		116.4	5.9888	10.061	16.7562	26.6331	39.6067		116.3	1.4893	1.3101	1.2616	1.0808	1.1073
116.8	8.793	13.0352	20.4032	33.1636	39.9219		116.5	5.9937	10.0554	16.7549	26.6375	39.6018		116.4	1.4849	1.3194	1.2647	1.0858	1.1085
116.9	8.7971	13.0443	20.4078	33.1831	39.9359		116.6	5.9905	10.0647	16.7672	26.6363	39.6012		116.5	1.4926	1.3128	1.2722	1.0964	1.1031
117	8.8087	13.0544	20.4225	33.2011	39.9484		116.7	5.9918	10.0654	16.7633	26.6359	39.598		116.6	1.4904	1.3181	1.2778	1.0942	1.1076
117.1	8.8044	13.0592	20.4259	33.2164	39.9609		116.8	5.9827	10.0707	16.7664	26.6353	39.5986		116.7	1.4931	1.3172	1.2723	1.0981	1.11
117.2	8.8072	13.0617	20.4278	33.2192	39.9644		116.9	5.9809	10.0684	16.7648	26.6316	39.6027		116.8	1.4929	1.3231	1.2768	1.0947	1.1047
117.3	8.8066	13.0649	20.4216	33.2203	39.9671		117	5.9767	10.0696	16.7667	26.6231	39.5994		116.9	1.5041	1.3218	1.2679	1.0943	1.1116
117.4	8.8019	13.0567	20.4205	33.2199	39.9731		117.1	5.9743	10.072	16.7702	26.6258	39.5921		117	1.5	1.3203	1.2608	1.1029	1.115
117.5	8.8035	13.0574	20.4342	33.2252	39.9794		117.2	5.9712	10.0624	16.7624	26.6198	39.5954		117.1	1.4928	1.3261	1.2708	1.1048	1.1157
117.6	8.8081	13.0615	20.4538	33.2253	39.9804		117.3	5.9617	10.0628	16.7566	26.6224	39.6019		117.2	1.4974	1.3259	1.2757	1.1008	1.1084
117.7	8.8104	13.0533	20.4622	33.2234	39.9833		117.4	5.9556	10.0808	16.7705	26.631	39.613		117.3	1.5046	1.3278	1.2755	1.0962	1.1105
117.8	8.8172	13.0525	20.4729	33.2356	39.9896		117.5	5.9566	10.0755	16.7799	26.6331	39.6172		117.4	1.503	1.3246	1.2708	1.1049	1.1046
117.9	8.8121	13.0479	20.4721	33.2369	39.9931		117.6	5.9593	10.0772	16.7754	26.6344	39.6302		117.5	1.498	1.3285	1.2729	1.0992	1.1009
118	8.8273	13.0638	20.4926	33.262	40.0172		117.7	5.9677	10.0763	16.7805	26.6492	39.6338		117.6	1.5039	1.3261	1.2656	1.096	1.0862
118.1	8.8358	13.0762	20.4933	33.2706	40.0234		117.8	5.9574	10.1021	16.7858	26.6574	39.6432		117.7	1.5073	1.3271	1.2685	1.0845	1.044
118.2	8.8289	13.0763	20.496	33.2797	40.0288		117.9	5.9635	10.0961	16.7973	26.6767	39.6452		117.8	1.5065	1.3045	1.2539	1.0397	0.986
118.3	8.8265	13.0875	20.5141	33.282	40.0369		118	5.965	10.1036	16.81	26.6792	39.6639		117.9	1.4891	1.2565	1.206	0.9872	0.9546
118.4	8.8108	13.0869	20.5232	33.2802	40.0429		118.1	5.9752	10.0927	16.8097	26.6951	39.6573		118	1.4414	1.20071	1.15081	0.9615	0.9265
118.5	8.8241	13.099	20.5425	33.2845	40.0498		118.2	5.9648	10.1016	16.8255	26.6861	39.6399		118.1	1.3846	1.1728	1.1107	0.9291	0.8894
118.6	8.8229	13.095	20.5516	33.2956	40.0544		118.3	5.9781	10.0974	16.8217	26.6622	39.6399		118.2	1.35	1.1406	1.0755	0.8924	0.8528
118.7	8.8229	13.0948	20.5532	33.3017	40.0603		118.4	5.971	10.092	16.7972	26.6823	39.6312		118.3	1.3079	1.1008	1.0339	0.8485	0.8179
118.8	8.82	13.0948	20.5534	33.3017	40.0669		118.5	5.9456	10.0941	16.7972	26.7234	39.6371		118.4	1.2659	1.0575	0.9968	0.8084	0.7865
118.9	8.82	13.095	20.5585	33.3036	40.0727		118.6	5.9467	10.1091	16.7983	26.7243	39.6399		118.5	1.2307	1.01871	0.96061	0.7763	0.7377
119	8.8229	13.099	20.5585	33.3095	40.0874		118.7	5.9456	10.1191	16.7989	26.7254	39.6455		118.6	1.192	0.9924	0.9344	0.7241	0.7167
119.1	8.8241	13.1018	20.5619	33.3151	40.0936		118.8	5.9456	10.1191	16.8036	26.7327	39.6586		118.7	1.1639	0.9473	0.8866	0.7059	0.6812
119.2	8.8241	13.1154	20.5619	33.3285	40.1094		118.9	5.9423	10.1227	16.8174	26.7327	39.6694		118.8	1.1162	0.9249	0.8594	0.6721	0.6546
119.3	8.8241	13.1018	20.5619	33.3285	40.1094		119	5.9423	10.1227	16.8174	26.7327	39.6694		118.9	1.09	0.8931	0.8273	0.65	0.6512
119.4	8.8229	13.099	20.5619	33.3285	40.0936		119.1	5.9456	10.1191	16.8509	26.7327	39.6586		119	1.0557	0.8663	0.8071	0.6458	0.6467
119.5	8.82	13.095	20.5585	33.3151	40.0874		119.2	5.9467	10.1191	16.8509	26.7257	39.6455		119.1	1.0286	0.8626	0.8002	0.6369	0.6487
119.6	8.8189	13.0948	20.5534	33.3095	40.0727		119.3	5.9467	10.1191	16.8174	26.7254	39.6399		119.2	1.0273	0.8634	0.7958	0.6405	0.6493
119.7	8.8062	13.0932	20.5532	33.3036	40.0669		119.4	5.9456	10.1091	16.8036	26.7243	39.6371		119.3	1.0212	0.8683	0.7973	0.6467	0.6557
119.8	8.8055	13.0845	20.5516	33.3017	40.0603		119.5	5.9423	10.0995	16.7989	26.7234	39.6312		119.4	1.0275	0.8674	0.7998	0.647	0.6607
119.9	8.802	13.0745	20.5515	33.2956	40.0544		119.6	5.9423	10.0941	16.7983	26.6823	39.6264		119.5	1.0262	0.8702	0.8005	0.655	0.6631
120	8.764	12.7905	20.5425	33.2845	40.0498		119.7	5.9418	10.092	16.7972	26.6622	39.6212		119.6	1.0262	0.8715	0.804	0.6543	0.6548
120.1	8.6349	12.6653	20.2146	33.2757	39.7952		119.8	5.9301	9.9909	16.7949	26.5992	39.1268		119.7	1.0259	0.8735	0.8071	0.6462	0.6525
120.2	8.33583	11.7182	19.8933	33.0595	39.3944		119.9	5.9205	9.9779	16.7934	25.8889	38.9023		119.8	1.0261	0.869	0.8084	0.6441	0.6537
120.3	6.41152	10.0882	17.3018	30.649	36.6969		120	5.88719	9.5926	16.0029	25.6285	36.9086		119.9	1.0145	0.865	0.8014	0.6461	0.6461
120.4	6.0323	9.95039	16.4912	30.3065	36.5842		120.1	5.513	9.3748	15.7277	23.7814	35.2619		120	1.0099	0.8635	0.8045	0.6445	0.6355
120.5	5.5876	9.3977	16.3842	29.5479	36.1081		120.2	5.4912	8.1074	14.1128	22.7337	35.215		120.1	1.0122	0.8648	0.8029	0.6325	0.6373
120.6	5.1741	9.09811	16.333	29.2076	35.8945		120.3	4.2987	7.99128	14.1049	22.7106	35.077		120.2	1.0092	0.86	0.802	0.6268	0.6459
120.7	4.95567	8.75604	16.3329	29.1581	35.8202		120.4	4.2394	7.8725	14.0388	22.6693	34.9773		120.3	1.0016	0.8641	0.8064	0.6338	0.6482
120.8	4.90384	8.7379	15.9639	28.6894	35.5007		120.5	4.1215	7.8725	13.7866	22.6322	34.8636		120.4	1.0159	0.869	0.8149	0.6396	0.6501
120.9	4.8924	8.61922	15.8389	28.5492	35.3361		120.6	4.1215	7.8711	13.7771	22.6267	34.7001		120.5	1.0285	0.8704	0.8185	0.6422	0.6442
121	4.87893	8.53634	15.2887	28.3754	35.151		120.7	4.1215	7.8458	13.7728	22.6227	34.6371		120.6	1.0308	0.865	0.8183	0.6425	0.6314
121.1	4.86935	8.52417	15.2679	27.8127	34.5164		120.8	4.1215	7.8251	13.7728	22.58	34.6353		120.7	1.0342	0.8667	0.8202	0.6323	0.6341
121.2	4.69383	8.3591	15.2677	27.3648	33.9839		120.9	4.1215	7.8199	13.761	22.5615	34.5787		120.8	1.0349	0.8574	0.8119	0.6338	0.6316
121.3	4.63007	8.3537	15.2559	27.1291	33.7479		121	4.1215	7.8011	13.7543	22.4997	34.3661		120.9	1.0275	0.8601	0.8095	0.6351	0.6354
121.4	4.60117	8.2726	15.2485	27.0678	33.4603		121.1	4.1199	7.7218	13.7426	22.4822	34.2138		121	1.0265	0.8534	0.8065	0.6432	0.6337
121.5	4.54245	8.2701	14.8548	26.8886	33.0853		121.2	4.1155	7.7137	13.7376	22.4619	33.9242		121.1	1.0251	0.8547	0.8139	0.6329	0.6253
121.6	4.46785	8.03889	14.7746	26.0453	32.5139		121.3	4.0813	7.6891	13.7208	22.4127	33.7764		121.2	1.0202	0.8472	0.8127	0.6345	0.619
121.7	4.4303	8.0258	14.7206	25.8691	32.3079		121.4	4.0147	7.6891	13.7208	22.3612	33.3728		121.3	1.0101	0.8516	0.812	0.6324	0.5948
121.8	4.33855	7.9122	14.489	25.8289	32.1555		121.5	4.0147	7.7137	13.7376	22.3577	33.2561		121.4	1.0135	0.8444	0.8108	0.6205	0.5832
121.9	4.2231	7.8788	14.3723	25.6038	31.7098		121.6	4.0813	7.7218	13.7376	22.296	33.1809		121.5	1.0174	0.8371	0.7959	0.6265	0.5837
122	4.20663	7.7356	14.325	25.3883	31.572		121.7	4.1155	7.8011	13.7426	22.1272	32.8316		121.6	0.9967	0.8215	0.7888	0.6259	0.5841
122.1	4.18809	7.68813	14.2315	25.0565	31.3769		121.8	4.1199	7.8199	13.7543	22.0312	32.7624		121.7	0.9939	0.8103	0.7736	0.6168	0.5787
122.2	4.15671	7.6158	14.1846	24.9213	31.0334		121.9	4.1215	7.8011	13.7426	22.0091	32.7524		121.8	0.9839	0.7995	0.7585	0.5853	0.5949
122.3	4.15512	7.5008	13.974	24.7442	30.9489		122	4.1215	7.7218	13.7208	22.0077	32.5479		121.9	0.976	0.7796	0.7514	0.5775	0.6145
122.4	3.9837	7.3636	13.5383	24.3047	30.5408		122.1	4.1772	7.7218	13.7426	21.8574	32.4442		122	0.9595	0.7857	0.7484	0.5549	0.6099
122.5	3.8641	7.3636	13.5383	24.1955	30.211		122.2	4.20299	7.7218	13.7543	21.8535	32.3183		122.1	0.9657	0.7833	0.7498	0.5287	0.6119
122.6	4.02529	7.48018	13.8242	24.1659	30.2651		122.3	4.2161	7.7137	13.7728	21.7877	32.0746		122.2	0.955	0.7687	0.7419	0.5259	0.6023
122.7	4.0788	7.5348	13.7793	24.1758	30.2394		122.4	4.20299	7.6891	13.5235	21.6668	31.9704		122.3	0.96	0.7747	0.7496	0.5329	0.5903
122.8	4.1067	7.4393	13.7175	24.1948	30.059		122.5	4.2161	7.719	13.4412	21.6748	31.8807		122.4	0.9719	0.7777	0.732	0.5229	0.5933
122.9	4.0758	7.2404	13.6231	24.0444	29.8918		122.6	4.17751	7.7086	13.4233	21.6504	31.791		122.5	0.9489	0.7578	0.7034	0.5323	0.5889
123	4.0226	7.2991	13.5809	23.8874	29.7649		122.7	4.1913	7.715	13.4578	21.5754	31.7788		122.6	0.9376	0.781	0.7151	0.5312	0.6033
123.1	4.0357	7.30731	13.5548	23.7999	29.6478		122.8	4.1586	7.6927	13.4419	21.5147	31.7018		122.7	0.9519	0.7736	0.7257	0.5379	0.6054
123.2	4.10199	7.2639	13.4959	23.6707	29.5192		122.9	4.1147	7.6722	13.392	21.4774	31.6178		122.8	0.9424	0.771	0.7217	0.5275	0.604
123.3	4.02681	7.1785	13.3849	23.4877	29.3429		123	4.1234	7.6727	13.3553	21.383	31.572		122.9	0.9493	0.7725	0.7308	0.5346	0.6176
123.4	4.0006	7.1832	13.3511	23.4223	29.1835		123.1	4.0866	7.632	13.2892	21.3453	31.4376		123	0.9394	0.7924	0.7273	0.5567	0.6227
123.5	3.8972	7.1284	13.2765	23.308	29.0523		123.2	4.0386	7.6243	13.2448	21.2533	31.3512		123.1	0.9386	0.7716	0.7379	0.5848	0.6295
123.6	3.8373	7.088	13.1956	23.2512	28.929		123.3	4.0388	7.6374	13.2179	21.1804	31.2376		123.2	0.932	0.7912	0.7483	0.6107	0.6439
123.7	3.8104	7.1106	13.1574	23.1803	28.846		123.4	4.04	7.6551	13.2056	21.1026	31.1386		123.3	0.9522	0.7989	0.7537	0.5937	0.6414
123.8	3.7499	7.062	13.0786	23.0378	28.7087		123.5	4.0332	7.627	13.1616	21.0572	31.0355		123.4	0.9867	0.7944	0.7397	0.5703	0.6417
123.9	3.7192	7.0342	13.0169	22.9473	28.5937		123.6	4.0061	7.606	13.1036	21.0061	30.9429		123.5	0.9884	0.7884	0.7316	0.5816	0.6537
124	3.7096	7.0341	12.9628	22.8714	28.4914		123.7	3.995	7.595	13.0848	20.9516	30.8631		123.6	0.9835	0.8022	0.7553	0.5816	0.6444
124.1	3.6728	7.0103	12.9145	22.8074	28.3877		123.8	3.9868	7.5719	13.0584	20.8808	30.7801		123.7	0.9952	0.793	0.7659	0.576	0.6714
124.2	3.6875	7.0151	12.8981	22.7523	28.3126		123.9	3.985	7.5634	13.0441	20.8378	30.6767		123.8	0.9995	0.7909	0.7643	0.6094	0.6846
124.3	3.6833	7.0268	12.8736	22.686	28.2163		124	3.9972	7.5459	13.0331	20.77	30.581		123.9	1.012	0.8222	0.7906	0.6225	0.6716
124.4	3.6822	6.9976	12.8295	22.6238	28.1148		124.1	4.0042	7.52	13.0089	20.7071	30.4754		124	1.0378	0.8356	0.8148	0.62	0.667
124.5	3.6935	6.9783	12.7894	22.5504	28.0322		124.2	3.9918	7.4955	12.989	20.6572	30.3771		124.1	1.0672	0.8248	0.8105	0.6057	0.6599
124.6	3.6983	6.9582	12.7495	22.4972	27.9531		124.3	4.003	7.4859	12.9718	20.6212	30.3018		124.2	1.0675	0.8253	0.8035	0.6039	0.6651
124.7	3.6857	6.9367	12.6966	22.4247	27.8506		124.4	4.0095	7.4747	12.9407	20.563	30.2365		124.3	1.054	0.8223	0.7892	0.6025	0.6567
124.8	3.6895	6.9188	12.684	22.3623	27.7836		124.5	4.0185	7.4566	12.8971	20.5111	30.1686		124.4	1.0618	0.8167	0.7953	0.596	0.6643
124.9	3.6965	6.914	12.6571	22.3201	27.7233		124.6	4.0092	7.4452	12.8762	20.4485	30.1019		124.5	1.0593	0.8008	0.7925	0.5992	0.6837
125	3.709	6.9198	12.64	22.2642	27.6492		124.7	3.9876	7.418	12.8459	20.4013	30.0289		124.6	1.0643	0.8033	0.7924	0.6212	0.6921
125.1	3.7145	6.9169	12.6221	22.2219	27.5747		124.8	3.9742	7.3968	12.8115	20.3559	29.944		124.7	1.0748	0.8177	0.7958	0.6165	0.7032
125.2	3.7218	6.9224	12.6091	22.1789	27.5131		124.9	3.9648	7.3822	12.7804	20.3154	29.8423		124.8	1.0888	0.8251	0.7969	0.6224	0.701
125.3	3.7245	6.9089	12.5945	22.1244	27.4485		125	3.9518	7.3691	12.7452	20.264	29.7565		124.9	1.0922	0.8293	0.8015	0.6273	0.692
125.4	3.743	6.913	12.5784	22.0846	27.3966		125.1	3.9336	7.3443	12.7013	20.2274	29.6832		125	1.0845	0.8316	0.803	0.6282	0.6879
125.5	3.755	6.9104	12.5561	22.0301	27.345		125.2	3.9167	7.3241	12.6736	20.1817	29.615		125.1	1.096	0.8357	0.8095	0.6331	0.6698
125.6	3.7451	6.8936	12.5311	21.975	27.2747		125.3	3.9106	7.3015	12.6371	20.1603	29.5333		125.2	1.0987	0.8305	0.8047	0.6224	0.6669
125.7	3.7489	6.8892	12.51	21.9296	27.22		125.4	3.9048	7.2865	12.6148	20.1136	29.4409		125.3	1.0925	0.8219	0.7925	0.6177	0.6677
125.8	3.7385	6.876	12.4835	21.8857	27.1678		125.5	3.9143	7.2711	12.5829	20.0534	29.3433		125.4	1.0819	0.8177	0.7898	0.6217	0.664
125.9	3.7287	6.8629	12.4595	21.8386	27.1002		125.6	3.9044	7.2427	12.5453	20.0146	29.2838		125.5	1.0745	0.8135	0.7918	0.6222	0.6532
126	3.716	6.8577	12.4351	21.7983	27.0381		125.7	3.8839	7.233	12.5208	19.9787	29.221		125.6	1.0651	0.8178	0.7938	0.6265	0.6538
126.1	3.6936	6.8267	12.3969	21.7386	26.968		125.8	3.8842	7.2145	12.494	19.933	29.1416		125.7	1.067	0.818	0.7963	0.6182	0.649
126.2	3.6792	6.7975	12.3622	21.6785	26.9015		125.9	3.8813	7.2007	12.4572	19.8771	29.067		125.8	1.061	0.8162	0.793	0.6286	0.6437
126.3	3.6641	6.7801	12.3337	21.6332	26.843		126	3.8713	7.1864	12.4258	19.8251	29.0146		125.9	1.0598	0.8191	0.7948	0.6206	0.6394
126.4	3.6577	6.7754	12.3131	21.599	26.7838		126.1	3.859	7.174	12.3937	19.7736	28.9562		126	1.0551	0.8132	0.7856	0.6198	0.6422
126.5	3.651	6.7666	12.2887	21.5562	26.726		126.2	3.8518	7.1661	12.3662	19.7235	28.8984		126.1	1.0452	0.8071	0.7819	0.6227	0.6505
126.6	3.6461	6.753	12.2593	21.5224	26.6606		126.3	3.8392	7.1457	12.3341	19.6772	28.8465		126.2	1.043	0.8049	0.7792	0.6255	0.6429
126.7	3.6457	6.7445	12.2427	21.4888	26.6035		126.4	3.8154	7.1403	12.3128	19.6358	28.7794		126.3	1.0446	0.8124	0.7784	0.6258	0.6441
126.8	3.6459	6.736	12.2225	21.4411	26.5467		126.5	3.8084	7.1324	12.2926	19.5865	28.7221		126.4	1.0478	0.8074	0.7644	0.631	0.6412
126.9	3.6439	6.7254	12.2051	21.3936	26.4859		126.6	3.8057	7.1174	12.2573	19.5287	28.6437		126.5	1.047	0.8016	0.7631	0.6317	0.6471
127	3.6333	6.7146	12.1873	21.3434	26.4197		126.7	3.7928	7.1059	12.221	19.482	28.5752		126.6	1.0405	0.803	0.7628	0.635	0.6523
127.1	3.6284	6.7057	12.1632	21.2962	26.3551		126.8	3.7748	7.0873	12.1961	19.4494	28.5132		126.7	1.0331	0.8004	0.7632	0.6449	0.6575
127.2	3.6227	6.6915	12.1361	21.2495	26.2994		126.9	3.7576	7.07	12.1643	19.3929	28.4641		126.8	1.0315	0.804	0.7627	0.6529	0.6588
127.3	3.6174	6.6793	12.106	21.1965	26.2387		127	3.7486	7.043	12.1336	19.335	28.4065		126.9	1.0334	0.8119	0.7686	0.6481	0.6545
127.4	3.6137	6.6692	12.0926	21.1514	26.1727		127.1	3.7375	7.0295	12.1069	19.2941	28.3376		127	1.0368	0.8186	0.779	0.6516	0.6553
127.5	3.6048	6.6554	12.0708	21.1227	26.1089		127.2	3.7351	7.015	12.0821	19.2514	28.2644		127.1	1.0425	0.8225	0.7788	0.6509	0.6608
127.6	3.6012	6.6495	12.0548	21.0793	26.0457		127.3	3.7262	7.0014	12.0564	19.2011	28.1885		127.2	1.0339	0.8332	0.7794	0.651	0.6542
127.7	3.6035	6.6398	12.0469	21.0511	25.9958		127.4	3.7268	6.9854	12.027	19.1515	28.12		127.3	1.0352	0.8382	0.7831	0.6639	0.6526
127.8	3.5987	6.6213	12.0225	21.0072	25.9376		127.5	3.727	6.9653	11.9971	19.0988	28.0466		127.4	1.0432	0.839	0.7803	0.6667	0.65
127.9	3.5889	6.608	11.9979	20.9512	25.8752		127.6	3.719	6.9416	11.9726	19.0543	27.9933		127.5	1.0419	0.8343	0.7853	0.6558	0.6517
128	3.5806	6.59	11.9749	20.8977	25.813		127.7	3.7066	6.9177	11.9554	19.0138	27.9494		127.6	1.0411	0.8363	0.7789	0.6485	0.6511
128.1	3.569	6.5686	11.9487	20.8593	25.7545		127.8	3.6995	6.8971	11.9272	18.9766	27.8936		127.7	1.0531	0.8341	0.781	0.6351	0.6566
128.2	3.5576	6.5554	11.9297	20.8266	25.6981		127.9	3.6916	6.8764	11.9002	18.942	27.825		127.8	1.0446	0.8274	0.7678	0.6429	0.6608
128.3	3.5532	6.5474	11.9026	20.7859	25.6501		128	3.6868	6.8644	11.8741	18.8942	27.7594		127.9	1.0362	0.8361	0.7739	0.6366	0.6587
128.4	3.552	6.5389	11.8752	20.7589	25.5946		128.1	3.6862	6.8501	11.8572	18.8576	27.7007		128	1.0515	0.8306	0.7632	0.6338	0.6555
128.5	3.5415	6.5333	11.8581	20.721	25.5356		128.2	3.6896	6.8398	11.8463	18.8277	27.6395		128.1	1.0507	0.8263	0.7569	0.6281	0.6557
128.6	3.5248	6.5172	11.8315	20.6826	25.479		128.3	3.6937	6.8337	11.8174	18.7955	27.5867		128.2	1.0587	0.8286	0.7592	0.6091	0.6591
128.7	3.5271	6.509	11.808	20.6407	25.4309		128.4	3.6965	6.8231	11.7921	18.7642	27.5256		128.3	1.0585	0.8242	0.7449	0.6039	0.6548
128.8	3.526	6.4989	11.7888	20.6078	25.3867		128.5	3.6944	6.799	11.7683	18.7158	27.4766		128.4	1.0622	0.8242	0.743	0.5987	0.6535
128.9	3.5197	6.4889	11.7595	20.5683	25.3321		128.6	3.6881	6.7828	11.7442	18.6783	27.4076		128.5	1.0629	0.8196	0.7385	0.5938	0.6589
129	3.516	6.4778	11.7314	20.5209	25.2832		128.7	3.6783	6.7819	11.7284	18.638	27.316		128.6	1.0589	0.8228	0.7379	0.5996	0.6648
129.1	3.5047	6.4633	11.7139	20.4801	25.2281		128.8	3.6762	6.7658	11.7027	18.5995	27.2406		128.7	1.0578	0.832	0.7433	0.5992	0.6796
129.2	3.5035	6.4628	11.6975	20.451	25.1794		128.9	3.6705	6.7502	11.6753	18.5683	27.1811		128.8	1.0595	0.8312	0.7442	0.6006	0.6722
129.3	3.5109	6.4598	11.6868	20.4215	25.1345		129	3.6628	6.7412	11.6709	18.539	27.1238		128.9	1.0538	0.8281	0.747	0.6004	0.6863
129.4	3.5137	6.4448	11.6695	20.3707	25.0746		129.1	3.6641	6.7324	11.6635	18.4892	27.0741		129	1.0614	0.8208	0.739	0.6091	0.6872
129.5	3.5108	6.4265	11.6401	20.3105	25.0115		129.2	3.6619	6.7032	11.6326	18.4568	27.0102		129.1	1.0601	0.8258	0.7461	0.6037	0.6836
129.6	3.5067	6.4235	11.628	20.2606	24.9609		129.3	3.6414	6.6838	11.6181	18.4188	26.9579		129.2	1.0606	0.8284	0.7483	0.6047	0.6891
129.7	3.498	6.4123	11.607	20.2083	24.9096		129.4	3.6374	6.6686	11.6023	18.3871	26.9		129.3	1.0628	0.8311	0.753	0.6033	0.6833
129.8	3.4877	6.4021	11.5847	20.1638	24.8549		129.5	3.6374	6.6639	11.5904	18.34	26.8484		129.4	1.0686	0.8363	0.7602	0.5914	0.6832
129.9	3.4863	6.3932	11.5634	20.1197	24.8078		129.6	3.6405	6.6517	11.5665	18.2981	26.7914		129.5	1.0695	0.834	0.7631	0.5887	0.6921
130	3.4839	6.3807	11.5361	20.0601	24.7527		129.7	3.6252	6.6328	11.5491	18.2559	26.7309		129.6	1.068	0.8375	0.7528	0.598	0.6892
130.1	3.4831	6.3734	11.513	20.0184	24.6989		129.8	3.6122	6.6252	11.5328	18.2021	26.6848		129.7	1.0669	0.8266	0.7514	0.5985	0.6893
130.2	3.4801	6.369	11.495	19.9821	24.6438		129.9	3.6113	6.6015	11.5007	18.1653	26.6382		129.8	1.0672	0.8419	0.7482	0.5844	0.697
130.3	3.482	6.3596	11.4833	19.9574	24.5963		130	3.5978	6.5881	11.4766	18.1449	26.5973		129.9	1.0709	0.8383	0.7392	0.5915
130.4	3.475	6.3519	11.4638	19.9225	24.5476		130.1	3.5905	6.5789	11.4538	18.121	26.5255		130	1.0663	0.8404	0.7339
130.5	3.4755	6.344	11.4515	19.8921	24.5084		130.2	3.5876	6.5789	11.4399	18.0732	26.4602			1.0596
130.6	3.4694	6.331	11.4276	19.8545	24.4642		130.3	3.5853	6.5662	11.4265	18.0371	26.4013
130.7	3.4634	6.318	11.4079	19.8279	24.4196		130.4	3.5695	6.5547	11.4082	18.0101	26.352
130.8	3.4545	6.3028	11.3824	19.7955	24.3712		130.5	3.5542	6.544	11.3762	17.9693	26.3011
130.9	3.4504	6.2878	11.3547	19.7588	24.3212		130.6	3.5452	6.5361	11.3397	17.9315	26.2497
131	3.4413	6.283	11.3258	19.7277	24.2729		130.7	3.5313	6.5237	11.3215	17.9024	26.1971
131.1	3.43	6.2792	11.2883	19.7027	24.2283		130.8	3.5177	6.5089	11.3006	17.8651	26.1275
131.2	3.4242	6.2776	11.2724	19.6861	24.1929		130.9	3.5066	6.4917	11.2655	17.8216	26.0554
131.3	3.4172	6.2654	11.2518	19.6508	24.1562		131	3.4951	6.4748	11.2351	17.7888	26.0119
131.4	3.4181	6.2638	11.2369	19.6399	24.1178		131.1	3.4893	6.4594	11.2059	17.7525	25.973
131.5	3.4119	6.2633	11.2273	19.6081	24.0707		131.2	3.4777	6.4423	11.1843	17.7246	25.9423
131.6	3.4003	6.2485	11.1997	19.56	24.0218		131.3	3.4757	6.431	11.1567	17.6934	25.895
131.7	3.404	6.2394	11.1781	19.5294	23.9881		131.4	3.4709	6.4269	11.1414	17.6578	25.835
131.8	3.3926	6.2293	11.1581	19.4944	23.947		131.5	3.466	6.4085	11.1127	17.6284	25.7666
131.9	3.3908	6.2242	11.1391	19.4602	23.9005		131.6	3.4538	6.3997	11.0884	17.5945	25.7075
132	3.3875	6.2108	11.1186	19.427	23.8558		131.7	3.4463	6.3884	11.0628	17.555	25.6485
132.1	3.3834	6.1881	11.0987	19.3852	23.8133		131.8	3.4395	6.3776	11.0392	17.5083	25.5782
132.2	3.3753	6.1826	11.0834	19.3466	23.7673		131.9	3.4289	6.3598	11.0069	17.4809	25.5421
132.3	3.3683	6.1669	11.064	19.3114	23.7208		132	3.4209	6.3383	10.9698	17.4511	25.5061
132.4	3.3725	6.1587	11.0477	19.2839	23.6791		132.1	3.4072	6.3315	10.9517	17.4062	25.4594
132.5	3.3743	6.1632	11.0278	19.2567	23.6412		132.2	3.4095	6.3115	10.9229	17.3646	25.3949
132.6	3.3683	6.1537	11.006	19.2188	23.6088		132.3	3.3989	6.3015	10.9003	17.3337	25.3312
132.7	3.368	6.1425	10.995	19.1795	23.5785		132.4	3.3892	6.2933	10.8757	17.2969	25.2792
132.8	3.3687	6.1355	10.9771	19.1416	23.5365		132.5	3.376	6.274	10.8643	17.2637	25.2172
132.9	3.3664	6.1295	10.9615	19.1084	23.4962		132.6	3.3637	6.254	10.8341	17.2247	25.1514
133	3.3655	6.1221	10.9493	19.0801	23.4629		132.7	3.3517	6.2416	10.7985	17.1907	25.093
133.1	3.3542	6.1138	10.9287	19.0475	23.4278		132.8	3.3441	6.2235	10.7669	17.1591	25.0452
133.2	3.3446	6.1047	10.9167	19.02	23.3894		132.9	3.3297	6.2142	10.7531	17.107	24.9947
133.3	3.3417	6.1007	10.8938	18.9834	23.3403		133	3.3199	6.1983	10.7356	17.057	24.9302
133.4	3.3405	6.0905	10.8703	18.9475	23.3018		133.1	3.3143	6.1863	10.7072	17.0075	24.8747
133.5	3.3268	6.08	10.8545	18.9164	23.2605		133.2	3.3016	6.1718	10.6828	16.9678	24.8292
133.6	3.3257	6.075	10.8376	18.8885	23.2174		133.3	3.3002	6.1637	10.6575	16.9258	24.7926
133.7	3.3163	6.0675	10.8189	18.8622	23.183		133.4	3.3007	6.1509	10.6392	16.8805	24.7411
133.8	3.3114	6.0546	10.8009	18.8257	23.1454		133.5	3.294	6.1444	10.6274	16.8519	24.7009
133.9	3.3048	6.0426	10.7809	18.7938	23.1044		133.6	3.2955	6.1355	10.615	16.8291	24.6583
134	3.3015	6.032	10.7614	18.7719	23.0685		133.7	3.2965	6.128	10.5975	16.7899	24.6158
134.1	3.2945	6.0255	10.7322	18.7368	23.027		133.8	3.2989	6.1062	10.5749	16.7432	24.5804
134.2	3.2932	6.0195	10.7114	18.6955	22.9774		133.9	3.2916	6.0926	10.557	16.7121	24.5391
134.3	3.2944	6.0116	10.6872	18.6635	22.9407		134	3.2854	6.094	10.5393	16.6863	24.4936
134.4	3.2913	6.0003	10.6679	18.6326	22.9012		134.1	3.2894	6.0867	10.5217	16.6601	24.4396
134.5	3.2887	5.9809	10.6527	18.5979	22.8586		134.2	3.2817	6.0715	10.4959	16.6452	24.3767
134.6	3.2816	5.9702	10.6254	18.5603	22.8153		134.3	3.2718	6.0579	10.485	16.6354	24.3157
134.7	3.2818	5.9618	10.6041	18.5278	22.7705		134.4	3.2687	6.0529	10.4659	16.6118	24.2617
134.8	3.2773	5.9474	10.5892	18.4991	22.7201		134.5	3.2679	6.0474	10.4446	16.5797	24.2095
134.9	3.2709	5.9389	10.5728	18.4669	22.6674		134.6	3.2661	6.0344	10.4266	16.5556	24.149
135	3.2643	5.9248	10.553	18.4321	22.622		134.7	3.2597	6.0229	10.4089	16.5293	24.0994
135.1	3.2613	5.9168	10.5408	18.3991	22.586		134.8	3.2553	6.0044	10.388	16.5169	24.054
135.2	3.2496	5.911	10.5247	18.3607	22.5454		134.9	3.2571	5.9992	10.3753	16.4919	24.0114
135.3	3.2386	5.9049	10.5136	18.3238	22.5014		135	3.261	6.0009	10.3535	16.452	23.9617
135.4	3.2385	5.8943	10.5018	18.2916	22.457		135.1	3.2565	5.9943	10.3293	16.4242	23.9097
135.5	3.2298	5.8859	10.485	18.2524	22.4187		135.2	3.2482	5.9852	10.3124	16.3993	23.8686
135.6	3.2245	5.8742	10.47	18.2097	22.3811		135.3	3.2391	5.9628	10.3044	16.3731	23.8371
135.7	3.2221	5.8674	10.4439	18.1747	22.3518		135.4	3.2266	5.9593	10.2978	16.3467	23.7981
135.8	3.2133	5.858	10.4273	18.1445	22.3173		135.5	3.2157	5.9529	10.2854	16.3182	23.7484
135.9	3.204	5.8418	10.4129	18.1114	22.2878		135.6	3.2212	5.9315	10.2662	16.2833	23.6993
136	3.1911	5.8371	10.3957	18.0809	22.2545		135.7	3.2162	5.9166	10.2518	16.2507	23.6554
136.1	3.1891	5.8327	10.3837	18.0515	22.2145		135.8	3.2138	5.9097	10.2338	16.2025	23.6088
136.2	3.1838	5.8163	10.3717	18.0199	22.1657		135.9	3.2112	5.9027	10.2031	16.1653	23.5694
136.3	3.1865	5.8092	10.362	17.9969	22.1287		136	3.1991	5.8868	10.179	16.1371	23.5228
136.4	3.1809	5.7978	10.3443	17.9574	22.0929		136.1	3.1934	5.8784	10.1634	16.1047	23.4796
136.5	3.1716	5.7855	10.3219	17.917	22.0554		136.2	3.1896	5.8698	10.1419	16.0689	23.444
136.6	3.1714	5.7778	10.3084	17.8965	22.0186		136.3	3.187	5.8504	10.1125	16.0358	23.3913
136.7	3.1726	5.767	10.2874	17.8628	21.9829		136.4	3.1744	5.8365	10.0934	16.0041	23.3513
136.8	3.1749	5.76	10.2748	17.8339	21.9445		136.5	3.169	5.8205	10.0766	15.9806	23.2994
136.9	3.1597	5.749	10.2558	17.7995	21.9052		136.6	3.1563	5.8172	10.0614	15.9517	23.2481
137	3.1594	5.7372	10.2422	17.7708	21.8729		136.7	3.1579	5.8094	10.0373	15.9221	23.2059
137.1	3.1638	5.737	10.2288	17.7539	21.8397		136.8	3.1492	5.7986	10.0106	15.8976	23.1637
137.2	3.1601	5.7367	10.2205	17.7331	21.8072		136.9	3.1516	5.7795	9.9938	15.871	23.129
137.3	3.1584	5.7292	10.2105	17.7122	21.7773		137	3.145	5.7734	9.9819	15.8446	23.0884
137.4	3.1593	5.7222	10.1938	17.6899	21.7457		137.1	3.1347	5.7767	9.9787	15.821	23.0497
137.5	3.1591	5.7103	10.1757	17.6671	21.7091		137.2	3.1163	5.7684	9.9591	15.7865	23.01
137.6	3.1556	5.6952	10.1589	17.6403	21.6761		137.3	3.105	5.7591	9.9408	15.7658	22.9634
137.7	3.1511	5.6854	10.1438	17.6145	21.6467		137.4	3.1012	5.7623	9.92	15.7358	22.9159
137.8	3.1489	5.6798	10.1326	17.5852	21.6016		137.5	3.0976	5.7596	9.9012	15.6999	22.8702
137.9	3.1379	5.6675	10.1172	17.5595	21.5608		137.6	3.0887	5.7548	9.874	15.6797	22.8362
138	3.1396	5.6613	10.1151	17.535	21.5294		137.7	3.0796	5.7462	9.8584	15.6664	22.7884
138.1	3.134	5.6542	10.105	17.5048	21.4977		137.8	3.075	5.7391	9.8418	15.6282	22.7502
138.2	3.1292	5.6442	10.0912	17.4809	21.465		137.9	3.0718	5.7284	9.8182	15.5849	22.6888
138.3	3.1167	5.6372	10.0766	17.4643	21.4249		138	3.0582	5.7129	9.8036	15.5476	22.6319
138.4	3.1109	5.6235	10.0546	17.441	21.3773		138.1	3.0556	5.692	9.7841	15.5142	22.5793
138.5	3.1055	5.6171	10.0377	17.4165	21.3374		138.2	3.0487	5.6769	9.7643	15.4779	22.5333
138.6	3.1039	5.6084	10.02	17.3872	21.3012		138.3	3.0386	5.6629	9.7532	15.4436	22.4949
138.7	3.1004	5.6016	10.0068	17.3696	21.2643		138.4	3.0342	5.6487	9.7328	15.4221	22.4551
138.8	3.1004	5.5918	9.9842	17.3402	21.2224		138.5	3.0308	5.6364	9.7122	15.4005	22.4187
138.9	3.0972	5.5827	9.9619	17.3158	21.19		138.6	3.0238	5.6381	9.6975	15.3662	22.3603
139	3.0952	5.5702	9.943	17.2895	21.1548		138.7	3.03	5.633	9.6865	15.3339	22.3061
139.1	3.102	5.5719	9.9354	17.2751	21.1214		138.8	3.0324	5.6251	9.6602	15.301	22.2628
139.2	3.1023	5.5596	9.9259	17.2414	21.0764		138.9	3.0256	5.6023	9.6327	15.2683	22.2188
139.3	3.0929	5.5533	9.9134	17.2123	21.0415		139	3.0166	5.5894	9.6156	15.2481	22.171
139.4	3.083	5.5403	9.8976	17.1783	21.0138		139.1	3.0099	5.581	9.6003	15.2188	22.1306
139.5	3.0829	5.5319	9.8854	17.1502	20.9912		139.2	3.0069	5.5739	9.5862	15.1894	22.0852
139.6	3.0798	5.5307	9.87	17.119	20.9642		139.3	3.0036	5.5495	9.5613	15.1569	22.0559
139.7	3.0811	5.5282	9.8509	17.0883	20.9356		139.4	2.9952	5.5405	9.5469	15.136	22.0325
139.8	3.0748	5.5146	9.8322	17.059	20.906		139.5	2.9851	5.5288	9.5436	15.1229	22.0028
139.9	3.0644	5.505	9.8172	17.0215	20.8714		139.6	2.9748	5.5122	9.5387	15.0805	21.9872
140	3.0626	5.5044	9.8028	17.0009	20.8436		139.7	2.9746	5.5059	9.5217	15.0691	21.9498
140.1	3.0673	5.5062	9.7956	16.9868	20.8227		139.8	2.9625	5.5162	9.5133	15.0432	21.8962
140.2	3.0757	5.5058	9.7934	16.969	20.8007		139.9	2.9704	5.503	9.5011	15.0159	21.8616
140.3	3.0609	5.4877	9.7763	16.9399	20.7694		140	2.9654	5.4953	9.4831	14.9952	21.83
140.4	3.0509	5.4759	9.7569	16.9071	20.7391		140.1	2.9637	5.4824	9.4618	14.9693	21.7825
140.5	3.0397	5.4611	9.7279	16.8649	20.7026		140.2	2.9505	5.4694	9.4436	14.9367	21.734
140.6	3.0356	5.4498	9.7184	16.85	20.6716		140.3	2.9538	5.4585	9.4135	14.9016	21.6905
140.7	3.0306	5.4385	9.7049	16.824	20.6377		140.4	2.9475	5.4454	9.4044	14.8811	21.6478
140.8	3.0356	5.4358	9.6905	16.8107	20.6072		140.5	2.9466	5.4426	9.3939	14.8523	21.6095
140.9	3.0288	5.4201	9.671	16.7841	20.5744		140.6	2.9521	5.4266	9.3772	14.8231	21.5685
141	3.0374	5.4172	9.6655	16.7682	20.551		140.7	2.9428	5.4189	9.368	14.7891	21.5383
141.1	3.0293	5.4093	9.6446	16.7433	20.5123		140.8	2.9352	5.4009	9.355	14.7558	21.5029
141.2	3.0228	5.4047	9.6299	16.7237	20.4729		140.9	2.934	5.3916	9.3467	14.7305	21.4617
141.3	3.0198	5.3938	9.6166	16.7001	20.4392		141	2.9223	5.3719	9.3385	14.7055	21.4229
141.4	3.0166	5.3878	9.6055	16.6802	20.4074		141.1	2.9127	5.3577	9.3219	14.6792	21.3786
141.5	3.0119	5.3772	9.5908	16.6665	20.374		141.2	2.9042	5.3482	9.3058	14.6454	21.3398
141.6	3.0099	5.3723	9.5763	16.648	20.3364		141.3	2.8865	5.3361	9.2867	14.6047	21.3008
141.7	3.0054	5.3692	9.5545	16.6276	20.2951		141.4	2.8842	5.3158	9.2626	14.5664	21.2594
141.8	3.0034	5.362	9.5352	16.5945	20.2595		141.5	2.87	5.3008	9.2458	14.5454	21.223
141.9	3.0009	5.3571	9.5218	16.5584	20.227		141.6	2.8623	5.2994	9.24	14.5199	21.1928
142	2.9934	5.3468	9.5033	16.5217	20.1918		141.7	2.8638	5.2974	9.2281	14.5011	21.16
142.1	2.9929	5.3435	9.4872	16.5009	20.164		141.8	2.8533	5.2886	9.2156	14.4851	21.1265
142.2	2.9785	5.3205	9.4579	16.4651	20.1266		141.9	2.8553	5.2793	9.199	14.462	21.0938
142.3	2.9777	5.3138	9.4487	16.4402	20.0999		142	2.8486	5.2857	9.1842	14.4349	21.0613
142.4	2.9745	5.2998	9.433	16.4179	20.0723		142.1	2.8546	5.2745	9.1547	14.3985	21.0302
142.5	2.9639	5.2864	9.4127	16.3907	20.0404		142.2	2.8553	5.2633	9.1354	14.3729	20.9893
142.6	2.9535	5.2777	9.4	16.3541	19.9989		142.3	2.8468	5.2654	9.1251	14.365	20.9576
142.7	2.9479	5.265	9.3864	16.3297	19.9678		142.4	2.8511	5.2596	9.1106	14.3593	20.9178
142.8	2.9521	5.2623	9.3753	16.3072	19.9379		142.5	2.8509	5.254	9.1034	14.3362	20.8736
142.9	2.9465	5.2424	9.36	16.2742	19.9031		142.6	2.8484	5.2438	9.086	14.317	20.8503
143	2.9515	5.2447	9.353	16.2505	19.8803		142.7	2.8412	5.2334	9.0748	14.3072	20.8188
143.1	2.9496	5.2429	9.3428	16.2264	19.8601		142.8	2.8339	5.2353	9.058	14.2857	20.774
143.2	2.9481	5.2363	9.3318	16.2081	19.8343		142.9	2.837	5.2165	9.0327	14.2663	20.7345
143.3	2.9583	5.2362	9.3241	16.188	19.8101		143	2.8339	5.1972	9.0175	14.2324	20.6929
143.4	2.9597	5.2421	9.311	16.1713	19.7824		143.1	2.8223	5.1772	9.0016	14.201	20.6665
143.5	2.9512	5.2405	9.2993	16.1472	19.7506		143.2	2.8068	5.1659	8.984	14.1894	20.6235
143.6	2.9508	5.2459	9.2805	16.1207	19.7238		143.3	2.7995	5.1516	8.9595	14.1709	20.5769
143.7	2.9408	5.2397	9.2675	16.1059	19.696		143.4	2.8	5.1378	8.9407	14.15	20.5454
143.8	2.9387	5.2376	9.2582	16.0926	19.6748		143.5	2.7918	5.1309	8.9267	14.1409	20.5089
143.9	2.9366	5.2259	9.2449	16.0592	19.6614		143.6	2.7858	5.1294	8.922	14.1305	20.4663
144	2.9328	5.2132	9.2295	16.0157	19.6363		143.7	2.7831	5.1327	8.913	14.1056	20.4355
144.1	2.9208	5.205	9.2092	15.9745	19.6082		143.8	2.7776	5.1217	8.8853	14.0884	20.4024
144.2	2.9163	5.1947	9.1928	15.9376	19.5778		143.9	2.7619	5.1103	8.8687	14.0654	20.3725
144.3	2.9142	5.1871	9.1858	15.9149	19.5583		144	2.7602	5.1062	8.8502	14.042	20.3391
144.4	2.9071	5.1806	9.1801	15.8911	19.5294		144.1	2.7568	5.0978	8.8433	14.0178	20.303
144.5	2.9156	5.1797	9.172	15.8733	19.5053		144.2	2.7621	5.0888	8.8422	13.9909	20.2758
144.6	2.9119	5.1633	9.1573	15.8433	19.4725		144.3	2.7579	5.0815	8.825	13.9579	20.2362
144.7	2.9028	5.1584	9.1401	15.8171	19.4458		144.4	2.7513	5.0753	8.8115	13.9156	20.204
144.8	2.9018	5.1488	9.124	15.7961	19.4108		144.5	2.7398	5.0534	8.79	13.8829	20.1741
144.9	2.9002	5.1393	9.1098	15.7789	19.3699		144.6	2.7243	5.0397	8.7768	13.8529	20.1395
145	2.8967	5.121	9.0967	15.7569	19.3335		144.7	2.7179	5.0359	8.7679	13.8067	20.1046
145.1	2.9011	5.1114	9.0889	15.7331	19.2978		144.8	2.7254	5.0255	8.749	13.7789	20.0702
145.2	2.8957	5.1126	9.0765	15.7238	19.2625		144.9	2.7252	5.0209	8.7354	13.76	20.0287
145.3	2.8895	5.1028	9.0617	15.6956	19.2267		145	2.7188	5.013	8.7223	13.7313	19.9912
145.4	2.8892	5.0987	9.0579	15.6847	19.1976		145.1	2.7163	5.0115	8.7092	13.6914	19.9563
145.5	2.8746	5.0873	9.042	15.655	19.1621		145.2	2.7168	5.0032	8.6994	13.6687	19.9149
145.6	2.8743	5.0885	9.0313	15.6307	19.136		145.3	2.7097	4.9932	8.6827	13.6535	19.8685
145.7	2.8773	5.0845	9.0286	15.6094	19.1066		145.4	2.6949	4.9849	8.6789	13.634	19.8438
145.8	2.8768	5.0692	9.0137	15.5859	19.0778		145.5	2.6831	4.9844	8.6677	13.6297	19.8146
145.9	2.8704	5.0631	9.0019	15.5645	19.0504		145.6	2.6808	4.9921	8.6631	13.6217	19.7824
146	2.8614	5.0612	8.9932	15.5528	19.024		145.7	2.6868	4.9839	8.6485	13.6037	19.7545
146.1	2.851	5.0553	8.9765	15.5277	18.9914		145.8	2.681	4.9852	8.6472	13.5798	19.7195
146.2	2.8449	5.0498	8.9759	15.5009	18.967		145.9	2.6761	4.9893	8.6386	13.5623	19.6861
146.3	2.85	5.048	8.9661	15.4818	18.9434		146	2.6705	4.9803	8.624	13.5589	19.6429
146.4	2.8514	5.0357	8.9623	15.4606	18.9199		146.1	2.6779	4.9703	8.6083	13.5377	19.6144
146.5	2.8397	5.0178	8.9531	15.4287	18.8895		146.2	2.6771	4.9628	8.5853	13.5204	19.5865
146.6	2.83	5.0033	8.9316	15.3979	18.863		146.3	2.6733	4.9555	8.5782	13.5022	19.553
146.7	2.8238	4.9905	8.9138	15.3654	18.8341		146.4	2.6731	4.9526	8.571	13.4822	19.5176
146.8	2.8293	4.9874	8.898	15.3483	18.8104		146.5	2.6664	4.9453	8.5752	13.4522	19.4919
146.9	2.8206	4.9837	8.8856	15.3162	18.7833		146.6	2.6682	4.9379	8.5643	13.4402	19.4613
147	2.8233	4.981	8.8794	15.2881	18.7639		146.7	2.6598	4.9425	8.5463	13.4168	19.4327
147.1	2.8136	4.9765	8.8688	15.2642	18.7392		146.8	2.6539	4.9296	8.5333	13.3903	19.4058
147.2	2.8121	4.9708	8.8613	15.2536	18.7192		146.9	2.6534	4.9167	8.514	13.3735	19.373
147.3	2.8075	4.9618	8.8498	15.2194	18.693		147	2.6548	4.9118	8.5016	13.364	19.3547
147.4	2.804	4.9596	8.8318	15.1997	18.6658		147.1	2.6635	4.9068	8.4854	13.3451	19.3288
147.5	2.7875	4.9434	8.8072	15.1774	18.6363		147.2	2.6582	4.8985	8.4865	13.3158	19.2918
147.6	2.7892	4.9386	8.7953	15.1649	18.6147		147.3	2.6625	4.8916	8.4707	13.2971	19.2654
147.7	2.7854	4.9263	8.7767	15.1435	18.5863		147.4	2.6595	4.8742	8.4494	13.282	19.2288
147.8	2.7742	4.9285	8.7709	15.1287	18.5608		147.5	2.6493	4.8735	8.4352	13.2649	19.2127
147.9	2.7654	4.9238	8.7553	15.1153	18.5402		147.6	2.6484	4.8678	8.4303	13.253	19.1821
148	2.7678	4.9212	8.7405	15.0991	18.5149		147.7	2.6486	4.8704	8.4272	13.2267	19.1462
148.1	2.7636	4.9116	8.7283	15.0745	18.4845		147.8	2.6493	4.8617	8.4087	13.2059	19.118
148.2	2.7571	4.8993	8.7108	15.0611	18.4618		147.9	2.6442	4.8566	8.3881	13.1869	19.0874
148.3	2.757	4.889	8.7054	15.0489	18.4375		148	2.628	4.8458	8.3726	13.1734	19.0549
148.4	2.755	4.8826	8.6959	15.0301	18.4063		148.1	2.6203	4.838	8.3663	13.1442	19.0196
148.5	2.7607	4.8807	8.6773	15.0088	18.3856		148.2	2.6166	4.8309	8.3588	13.1221	18.9907
148.6	2.7607	4.8832	8.6768	14.9954	18.3614		148.3	2.6086	4.8209	8.3402	13.1093	18.9648
148.7	2.758	4.8768	8.6704	14.9835	18.3347		148.4	2.6031	4.8159	8.3332	13.0881	18.938
148.8	2.7547	4.8681	8.6637	14.9663	18.3065		148.5	2.5897	4.8113	8.322	13.0556	18.9101
148.9	2.7534	4.8648	8.6655	14.9443	18.2777		148.6	2.5813	4.7981	8.3111	13.0411	18.8828
149	2.7503	4.8628	8.6689	14.9262	18.2536		148.7	2.5822	4.7903	8.297	13.0214	18.8545
149.1	2.7597	4.861	8.6715	14.91	18.2276		148.8	2.5876	4.7799	8.2912	12.9943	18.8292
149.2	2.7673	4.8486	8.6679	14.8905	18.2045		148.9	2.5867	4.7694	8.2843	12.9758	18.8071
149.3	2.7725	4.847	8.655	14.8766	18.1745		149	2.5801	4.7583	8.2665	12.9563	18.7905
149.4	2.7731	4.8486	8.6478	14.8638	18.1532		149.1	2.578	4.7444	8.2447	12.9341	18.7702
149.5	2.777	4.8482	8.6324	14.8444	18.1334		149.2	2.5678	4.7402	8.2353	12.9317	18.7469
149.6	2.7688	4.8419	8.6196	14.8304	18.1069		149.3	2.5649	4.7367	8.2314	12.9163	18.7137
149.7	2.7759	4.8385	8.6081	14.8138	18.0797		149.4	2.5726	4.7287	8.2217	12.8952	18.6809
149.8	2.7756	4.8336	8.5944	14.79	18.0593		149.5	2.5629	4.7249	8.2062	12.8786	18.6461
149.9	2.7752	4.8298	8.5846	14.7743	18.0436		149.6	2.5551	4.7199	8.1959	12.8546	18.6143
150	2.771	4.8268	8.5747	14.7559	18.0193		149.7	2.5515	4.7128	8.1837	12.8224	18.5889
150.1	2.7668	4.821	8.567	14.7332	17.9951		149.8	2.535	4.7005	8.173	12.7985	18.5582
150.2	2.7627	4.8209	8.5583	14.7147	17.9735		149.9	2.5276	4.6989	8.1568	12.7813	18.5354
150.3	2.765	4.8242	8.5468	14.6982	17.9564		150	2.5309	4.6939	8.1476	12.7607	18.5063
150.4	2.7588	4.814	8.5352	14.6711	17.9311		150.1	2.5364	4.6827	8.1317	12.7282	18.482
150.5	2.7538	4.8115	8.5343	14.654	17.9117		150.2	2.5282	4.6692	8.1202	12.7105	18.4467
150.6	2.7508	4.8131	8.5311	14.6444	17.8911		150.3	2.5259	4.6625	8.1218	12.6921	18.4123
150.7	2.7484	4.8095	8.5214	14.639	17.8654		150.4	2.5235	4.6471	8.1062	12.6727	18.3877
150.8	2.7423	4.8083	8.5093	14.6238	17.8451		150.5	2.5119	4.6424	8.0923	12.6543	18.3617
150.9	2.7393	4.8081	8.4995	14.6119	17.8331		150.6	2.4991	4.654	8.0887	12.6381	18.3134
151	2.7375	4.8049	8.5005	14.595	17.8148		150.7	2.51	4.6548	8.0896	12.6208	18.2655
151.1	2.7391	4.7975	8.4876	14.5846	17.7956		150.8	2.5127	4.647	8.0746	12.6051	18.2322
151.2	2.735	4.7899	8.4762	14.5659	17.7714		150.9	2.5108	4.6382	8.0585	12.59	18.1983
151.3	2.7298	4.7827	8.4628	14.5424	17.7481		151	2.5029	4.6342	8.0469	12.5749	18.1617
151.4	2.7326	4.784	8.448	14.5273	17.7274		151.1	2.5031	4.6341	8.0465	12.5442	18.1363
151.5	2.7403	4.7781	8.4405	14.5101	17.702		151.2	2.5045	4.6221	8.0291	12.5399	18.1017
151.6	2.7402	4.7742	8.4246	14.4949	17.6801		151.3	2.4964	4.6106	8.0232	12.5277	18.0749
151.7	2.7354	4.7669	8.4156	14.4652	17.6626		151.4	2.5015	4.5985	8.0091	12.5034	18.0427
151.8	2.7336	4.7637	8.4049	14.447	17.6438		151.5	2.5003	4.5835	7.9907	12.481	18.0232
151.9	2.727	4.7586	8.3997	14.4167	17.6234		151.6	2.4902	4.5666	7.9614	12.4637	17.9865
152	2.7217	4.7542	8.3781	14.3885	17.5979		151.7	2.4745	4.5547	7.9482	12.4311	17.9545
152.1	2.7176	4.7377	8.3616	14.3603	17.5663		151.8	2.4685	4.531	7.9177	12.408	17.9335
152.2	2.7164	4.7273	8.3569	14.3388	17.5406		151.9	2.4493	4.515	7.9041	12.3901	17.9129
152.3	2.7062	4.7127	8.3421	14.3177	17.5199		152	2.4431	4.5155	7.8933	12.3814	17.8919
152.4	2.7078	4.713	8.3309	14.298	17.4938		152.1	2.4434	4.5137	7.8774	12.3739	17.8756
152.5	2.694	4.7133	8.3289	14.2768	17.4703		152.2	2.4375	4.5139	7.8703	12.3593	17.8567
152.6	2.6927	4.7094	8.3167	14.2489	17.4422		152.3	2.4389	4.5196	7.8621	12.3418	17.8239
152.7	2.6883	4.6997	8.3082	14.2185	17.4215		152.4	2.4384	4.5198	7.8592	12.3254	17.792
152.8	2.6882	4.6945	8.2986	14.1866	17.3992		152.5	2.4357	4.5135	7.8479	12.3075	17.7748
152.9	2.6833	4.6868	8.3	14.1628	17.3786		152.6	2.4362	4.4971	7.8241	12.2861	17.7438
153	2.6833	4.683	8.2924	14.1449	17.3593		152.7	2.4295	4.4944	7.8175	12.2555	17.7094
153.1	2.6819	4.6743	8.2755	14.1241	17.3398		152.8	2.4268	4.4826	7.8062	12.2354	17.682
153.2	2.6806	4.6708	8.2608	14.1098	17.3173		152.9	2.4213	4.4671	7.7855	12.2186	17.6479
153.3	2.6816	4.6597	8.2489	14.1007	17.2938		153	2.4071	4.4754	7.7842	12.199	17.615
153.4	2.6829	4.6529	8.2478	14.0936	17.2757		153.1	2.4054	4.4608	7.7709	12.1671	17.5958
153.5	2.6789	4.6404	8.2379	14.0826	17.2474		153.2	2.3993	4.4406	7.746	12.1399	17.5666
153.6	2.6807	4.6316	8.2304	14.0745	17.2212		153.3	2.3842	4.4333	7.7317	12.1197	17.5326
153.7	2.6786	4.6199	8.2182	14.063	17.1976		153.4	2.3779	4.4229	7.7271	12.1059	17.5035
153.8	2.6744	4.6075	8.2061	14.047	17.1739		153.5	2.3776	4.4221	7.7167	12.0856	17.483
153.9	2.674	4.597	8.1989	14.038	17.1565		153.6	2.3728	4.4205	7.7058	12.0697	17.455
154	2.6692	4.5848	8.1863	14.0202	17.137		153.7	2.3663	4.4224	7.6984	12.0654	17.441
154.1	2.6608	4.5707	8.1676	13.9989	17.1092		153.8	2.3676	4.4341	7.6941	12.0578	17.417
154.2	2.6449	4.5625	8.1555	13.9754	17.0843		153.9	2.3659	4.4289	7.7049	12.0287	17.3973
154.3	2.6303	4.549	8.139	13.9513	17.0587		154	2.3758	4.412	7.7032	12.0193	17.3701
154.4	2.6223	4.5437	8.1249	13.9268	17.0462		154.1	2.3704	4.4168	7.7015	12.0061	17.3445
154.5	2.6153	4.5392	8.1184	13.913	17.0265		154.2	2.3773	4.4162	7.6943	12.0007	17.3174
154.6	2.611	4.5355	8.1054	13.8973	17.0038		154.3	2.3711	4.4177	7.6871	11.985	17.2906
154.7	2.6093	4.5238	8.0902	13.8823	16.9842		154.4	2.3691	4.4166	7.6744	11.971	17.2677
154.8	2.6052	4.5206	8.08	13.8682	16.957		154.5	2.3668	4.4094	7.6684	11.9544	17.2414
154.9	2.6018	4.5171	8.0713	13.855	16.9382		154.6	2.3692	4.4027	7.6663	11.9405	17.2219
155	2.5965	4.5162	8.0704	13.8439	16.9209		154.7	2.3706	4.3908	7.6572	11.9302	17.1839
155.1	2.591	4.5044	8.0582	13.8257	16.8898		154.8	2.3623	4.3791	7.6513	11.9146	17.1618
155.2	2.5895	4.4957	8.0461	13.8053	16.8612		154.9	2.3624	4.3571	7.6357	11.8977	17.1429
155.3	2.5905	4.4887	8.0421	13.7845	16.8336		155	2.3557	4.3528	7.633	11.872	17.1246
155.4	2.5852	4.4826	8.0324	13.7714	16.8056		155.1	2.3559	4.3485	7.6269	11.8536	17.0984
155.5	2.5942	4.4866	8.0266	13.7548	16.7821		155.2	2.3509	4.3434	7.6131	11.8373	17.0729
155.6	2.5906	4.4841	8.023	13.7267	16.757		155.3	2.3408	4.3443	7.6111	11.8162	17.0391
155.7	2.5868	4.4791	8.0167	13.7057	16.7328		155.4	2.3414	4.3344	7.6003	11.8025	17.0161
155.8	2.5861	4.4768	8.0066	13.6903	16.7104		155.5	2.3438	4.3306	7.5862	11.8012	16.9958
155.9	2.5812	4.4668	7.994	13.675	16.6788		155.6	2.3419	4.3267	7.5698	11.7992	16.9702
156	2.5706	4.4601	7.9713	13.6554	16.6555		155.7	2.3404	4.3156	7.5632	11.7868	16.9331
156.1	2.5597	4.457	7.9628	13.6319	16.6259		155.8	2.3384	4.3049	7.5556	11.7549	16.9034
156.2	2.5576	4.4548	7.9548	13.6103	16.599		155.9	2.3308	4.2912	7.5316	11.7298	16.8796
156.3	2.5612	4.4543	7.9465	13.5998	16.5794		156	2.3094	4.2821	7.5167	11.7335	16.853
156.4	2.5604	4.4569	7.9352	13.5856	16.5628		156.1	2.3013	4.2916	7.508	11.7205	16.8266
156.5	2.5517	4.4503	7.9185	13.5692	16.5458		156.2	2.3079	4.2809	7.4936	11.7001	16.7935
156.6	2.5423	4.441	7.9063	13.5511	16.5302		156.3	2.3082	4.2794	7.4811	11.6767	16.7684
156.7	2.5375	4.4369	7.8953	13.5364	16.5128		156.4	2.3124	4.2649	7.4558	11.6636	16.7545
156.8	2.5357	4.4365	7.8867	13.53	16.491		156.5	2.3015	4.269	7.4387	11.6531	16.7318
156.9	2.5289	4.4334	7.877	13.5163	16.4748		156.6	2.2949	4.2703	7.4303	11.63	16.7028
157	2.518	4.4265	7.866	13.4934	16.4549		156.7	2.3034	4.2714	7.4184	11.6132	16.6868
157.1	2.5117	4.4265	7.858	13.4774	16.4395		156.8	2.2999	4.2697	7.3982	11.6024	16.6542
157.2	2.5135	4.4278	7.8498	13.4629	16.4288		156.9	2.2997	4.2759	7.3976	11.5848	16.6236
157.3	2.5115	4.4265	7.8376	13.4548	16.4091		157	2.3166	4.2654	7.3841	11.57	16.606
157.4	2.5175	4.4309	7.8339	13.45	16.3949		157.1	2.3139	4.2603	7.3655	11.5494	16.5821
157.5	2.5216	4.427	7.8263	13.4291	16.3762		157.2	2.3047	4.2516	7.3473	11.5351	16.5482
157.6	2.5303	4.4393	7.8189	13.4271	16.3621		157.3	2.3058	4.2546	7.3463	11.5194	16.5324
157.7	2.5287	4.4392	7.8114	13.4131	16.3448		157.4	2.3078	4.2475	7.3293	11.5088	16.5126
157.8	2.5257	4.4357	7.7981	13.3992	16.3293		157.5	2.2978	4.2512	7.3176	11.4994	16.4838
157.9	2.5248	4.4348	7.7984	13.3885	16.3073		157.6	2.2969	4.2448	7.2968	11.4803	16.4718
158	2.5244	4.4312	7.7912	13.3732	16.2845		157.7	2.2903	4.2301	7.2839	11.4657	16.4544
158.1	2.5219	4.4264	7.7829	13.3537	16.2659		157.8	2.2947	4.2341	7.2848	11.4442	16.4251
158.2	2.5182	4.4249	7.7711	13.3429	16.2432		157.9	2.2972	4.224	7.2843	11.425	16.3981
158.3	2.5237	4.4218	7.7675	13.3355	16.2248		158	2.295	4.2158	7.271	11.3945	16.3906
158.4	2.518	4.4151	7.7578	13.3142	16.2074		158.1	2.2902	4.2083	7.257	11.3783	16.3738
158.5	2.5136	4.4146	7.745	13.2983	16.1932		158.2	2.2828	4.2066	7.2469	11.3538	16.3578
158.6	2.5111	4.4205	7.7375	13.2866	16.1849		158.3	2.286	4.1936	7.2357	11.3439	16.3344
158.7	2.5133	4.4207	7.7319	13.2709	16.1752		158.4	2.2761	4.1972	7.2283	11.3346	16.3161
158.8	2.5088	4.4185	7.7195	13.2557	16.1554		158.5	2.2756	4.1892	7.2199	11.3191	16.291
158.9	2.5089	4.4098	7.7026	13.2412	16.131		158.6	2.2735	4.1877	7.211	11.3025	16.2645
159	2.5044	4.408	7.6921	13.2217	16.1132		158.7	2.2705	4.1864	7.2003	11.2825	16.2432
159.1	2.5042	4.3984	7.685	13.1985	16.0818		158.8	2.2693	4.1787	7.1884	11.2707	16.229
159.2	2.5162	4.3984	7.6723	13.183	16.0565		158.9	2.2687	4.1767	7.1736	11.2599	16.2035
159.3	2.5178	4.3982	7.6622	13.1662	16.0379		159	2.2662	4.1756	7.1717	11.2547	16.1807
159.4	2.5112	4.3887	7.6398	13.15	16.0106		159.1	2.2694	4.1731	7.1673	11.2475	16.1617
159.5	2.5155	4.3824	7.6398	13.1315	15.9907		159.2	2.2724	4.1681	7.1593	11.2339	16.1371
159.6	2.5111	4.3774	7.641	13.1156	15.9731		159.3	2.2739	4.1582	7.1533	11.2199	16.1171
159.7	2.5161	4.372	7.6337	13.098	15.9628		159.4	2.2714	4.1578	7.1475	11.2074	16.1009
159.8	2.5233	4.3775	7.6364	13.0897	15.9544		159.5	2.2773	4.1551	7.1403	11.1939	16.0854
159.9	2.5312	4.3767	7.624	13.0689	15.935		159.6	2.2769	4.148	7.1341	11.1949	16.0507
160	2.5306	4.3684	7.6105	13.0599	15.9114		159.7	2.2706	4.1604	7.1414	11.1761	16.018
160.1	2.5245	4.3605	7.5991	13.0419	15.8948		159.8	2.2836	4.1496	7.1335	11.1554	15.9868
160.2	2.5229	4.3545	7.5945	13.0335	15.8767		159.9	2.2825	4.1433	7.1184	11.1428	15.9593
160.3	2.5245	4.3627	7.5948	13.0325	15.8642		160	2.2795	4.1308	7.1149	11.1289	15.9351
160.4	2.5254	4.3605	7.5827	13.0126	15.8418		160.1	2.2804	4.1216	7.1026	11.1123	15.9212
160.5	2.5226	4.3511	7.563	12.9894	15.8196		160.2	2.2728	4.1069	7.0921	11.0902	15.9111
160.6	2.5276	4.3446	7.5564	12.9741	15.804		160.3	2.2697	4.0912	7.075	11.0834	15.8915
160.7	2.5279	4.3317	7.5436	12.9598	15.7875		160.4	2.251	4.0919	7.0737	11.0569	15.8787
160.8	2.5226	4.3284	7.5314	12.9425	15.7676		160.5	2.2533	4.0853	7.0615	11.0473	15.8749
160.9	2.5195	4.3268	7.5217	12.9309	15.7529		160.6	2.2532	4.0858	7.0599	11.0357	15.866
161	2.5177	4.3197	7.5091	12.9214	15.7299		160.7	2.2496	4.0829	7.0571	11.0355	15.8484
161.1	2.5067	4.3132	7.498	12.9089	15.7058		160.8	2.2523	4.0925	7.061	11.0263	15.8307
161.2	2.4994	4.3062	7.4838	12.8941	15.6868		160.9	2.2615	4.0861	7.0528	11.0106	15.8145
161.3	2.4965	4.2958	7.4754	12.8742	15.67		161	2.257	4.0836	7.0398	10.9953	15.7837
161.4	2.4918	4.2942	7.4615	12.8595	15.6572		161.1	2.2537	4.0773	7.0414	10.9808	15.7655
161.5	2.4842	4.2891	7.4591	12.8461	15.6351		161.2	2.25	4.0691	7.0338	10.9577	15.7434
161.6	2.4772	4.285	7.4463	12.8313	15.6133		161.3	2.2331	4.067	7.0141	10.9395	15.7135
161.7	2.4733	4.2795	7.4361	12.8203	15.5942		161.4	2.2264	4.0644	6.9994	10.9213	15.6824
161.8	2.4824	4.2726	7.4313	12.8083	15.5811		161.5	2.2238	4.063	6.9817	10.9025	15.6531
161.9	2.4869	4.264	7.4286	12.7957	15.5646		161.6	2.2133	4.0496	6.9643	10.8834	15.6406
162	2.4788	4.2586	7.4168	12.7862	15.5363		161.7	2.2047	4.041	6.9478	10.8705	15.6282
162.1	2.4849	4.2573	7.4084	12.7784	15.517		161.8	2.1982	4.0345	6.9423	10.8634	15.5949
162.2	2.4853	4.245	7.4025	12.7666	15.4963		161.9	2.2011	4.0353	6.9484	10.8461	15.5682
[truncated: 1,681 more rows]

## Sheet: Fig 2B
	PEDV		IPI-2I-APN-/-
		pAPN -	204.07	316.71	273.57	229.54	221.47		Mean	249.072	Std. Deviation	40.85
		pAPN +	283.93	304.11	369.51	382.75	398.21		Mean	347.702	Std. Deviation	45.21
			IPECs
		pAPN -	464.35	338.03	342.21	380.49	439.53		Mean	392.922	Std. Deviation	51.01
		pAPN +	576.5	495.96	480.7	424.21	514.06		Mean	498.286	Std. Deviation	49.33
	TGEV		IPI-2I-APN-/-
		pAPN -	59.13	59.64	59.86	58.67	59.15		Mean	59.286	Std. Deviation	0.42
		pAPN +	378.59	396.56	360.17	310.28	364.91		Mean	362.102	Std. Deviation	28.83
			IPECs
		pAPN -	237.33	434.68	264.03	352.82	371		Mean	331.972	Std. Deviation	72.22
		pAPN +	623.02	608.3	547.66	600.21	516.23		Mean	579.084	Std. Deviation	40.41
	SADS-CoV		IPI-2I-APN-/-
		pAPN -	284.25	299.6	374	363.37	236.48		Mean	311.54	Std. Deviation	51.2
		pAPN +	323.43	299.04	371.12	368.21	298.21		Mean	332.002	Std. Deviation	32.07
			IPECs
		pAPN -	352.31	310.75	311.89	396.21	220.39		Mean	318.31	Std. Deviation	58.15
		pAPN +	298.45	233.62	333.36	410.84	359.06		Mean	327.07	Std. Deviation	59.38

## Sheet: Fig 2C
			PEDV
		pAPN-/-	1.06	1.31	0.85	0.97			Mean	1.04		Std. Deviation	0.168875
		pAPN+	3.6	7.2	8.45	12.1			Mean	7.83		Std. Deviation	3.03755
			TGEV
		pAPN-/-	1.31	1.28	1	1.47			Mean	1.26		Std. Deviation	0.17163
		pAPN+	2320	2368	3191	2936			Mean	2703.75		Std. Deviation	371.263
			SADS-CoV
		pAPN-/-	1.31	1.45	1.48	1.15			Mean	1.34		Std. Deviation	0.130839
		pAPN+	2.1	1.36	1.26	1.6			Mean	1.58		Std. Deviation	0.324654

## Sheet: Fig 2E
			PEDV
		pAPN-/-	0.81	0.88	0.73			Mean	0.8		Std. Deviation	0.061
		pAPN+	1.38	1.26	1.39			Mean	1.34		Std. Deviation	0.059
			TGEV
		pAPN-/-	0.13	0.15	0.09			Mean	0.12		Std. Deviation	0.024
		pAPN+	1.51	1.38	1.25			Mean	1.38		Std. Deviation	0.1
			SADS-CoV
		pAPN-/-	1.07	1.15	1.21			Mean	1.14		Std. Deviation	0.057
		pAPN+	1.12	1.18	1.21			Mean	1.17		Std. Deviation	0.037

## Sheet: Fig 3A-F
Attachment
PEDV (Fig 3A)		pAPN-	1.35	0.69	0.73	1.44	Mean	1.05	Std. Deviation	0.34
		pAPN+	1.02	1.94	0.83	0.77	Mean	1.14	Std. Deviation	0.47
TGEV (Fig 3C)		pAPN-	1.09	1.69	0.44	0.86	Mean	1.02	Std. Deviation	0.45
		pAPN+	0.5	0.96	2	0.87	Mean	1.08	Std. Deviation	0.55
SADS-CoV (Fig 3E)		pAPN-	1.19	1.37	0.88	0.69	Mean	1.03	Std. Deviation	0.26
		pAPN+	0.53	1.4	0.6	1.3	Mean	0.95	Std. Deviation	0.39
Internalization
PEDV (Fig 3B)		pAPN-	1.09	0.83	0.9	1.02	Mean	0.96	Std. Deviation	0.1
		pAPN+	1.1	1.27	1.13	1.52	Mean	1.25	Std. Deviation	0.16
TGEV (Fig 3D)		pAPN-	1	1.34	1.39	1.28	Mean	1.25	Std. Deviation	0.15
		pAPN+	6.72	6.67	8.05	9.51	Mean	7.73	Std. Deviation	1.16
SADS-CoV (Fig 3F)		pAPN-	1.12	1.48	1.02	1.05	Mean	1.16	Std. Deviation	0.18
		pAPN+	1.47	1.6	0.82	1.18	Mean	1.26	Std. Deviation	0.29

## Sheet: Fig 3G
				Intensity				Intensity				Intensity
			Distance (μm)	pAPN	DiD-PEDV		Distance (μm)	pAPN	DiD-TGEV		Distance (μm)	pAPN	DiD-SADS-CoV
			0	4.7109	0		0	7.0759	0.0166		0	4.3468	0
			0.07	5.6561	0		0.07	8.0952	0.1316		0.07	4.1716	0
			0.14	5.3801	0		0.14	7.4682	0.2901		0.14	4.2186	0
			0.21	5.6099	0		0.21	8.8717	0.6178		0.21	5.3351	0
			0.28	6.8593	0		0.28	8.1762	0.6136		0.28	7.6116	0
			0.35	7.5738	0		0.35	4.9532	0.8013		0.35	8.5926	0
			0.42	7.7286	0.1425		0.42	2.4652	0.9174		0.42	6.6982	0
			0.49	8.3678	4.2063		0.49	2.9687	1.4303		0.49	7.2953	0
			0.56	9.4132	20.7936		0.56	5.6924	3.3308		0.56	9.6547	0
			0.63	10.0169	42.2016		0.63	8.9324	7.5899		0.63	7.0132	0
			0.7	10.7529	66.01		0.7	12.0939	17.115		0.7	3.5445	0
			0.77	11.2901	83.919		0.77	15.3051	30.5763		0.77	4.0815	0
			0.84	10.8438	85		0.84	17.3222	47.8994		0.84	6.3683	0
			0.91	9.5256	85		0.91	19.0355	73.3433		0.91	7.369	1.2437
			0.98	10.0424	85		0.98	18.819	85		0.98	8.199	5.4172
			1.05	10.8678	85		1.05	18.8018	85		1.05	10.866	10.6481
			1.12	11.5215	85		1.12	22.1237	85		1.12	15.0596	14.82
			1.19	11.4603	85		1.19	23.9699	85		1.19	19.0358	30.0886
			1.26	11.4197	85		1.26	21.2392	85		1.26	21.4351	64.0937
			1.33	10.2786	81.1577		1.33	16.3199	85		1.33	14.4676	83.1737
			1.4	8.0389	34.372		1.4	14.2545	85		1.4	7.4605	85
			1.47	7.2509	7.9727		1.47	17.7172	85		1.47	5.3149	85
			1.54	7.6693	0		1.54	22.2767	85		1.54	4.616	85
			1.61	7.9759	0		1.61	24.5304	85		1.61	6.9472	84.5611
			1.68	8.6358	0		1.68	24.875	70.4315		1.68	8.2089	75.5224
			1.75	10.6213	0		1.75	25.3058	41.9849		1.75	3.466	51.0009
			1.82	13.3987	0		1.82	24.9886	21.4338		1.82	0	33.071
			1.89	15.33	0		1.89	23.8203	10.3682		1.89	0	19.1277
			1.96	17.2794	0		1.96	22.231	4.2122		1.96	0	5.5922
			2.03	20.2183	0.7783		2.03	21.4358	1.6133		2.03	0	0.1375
			2.1	24.5519	11.0406		2.1	22.4909	0.6607		2.1	0.2174	0
			2.17	29.0105	36.1012		2.17	25.8006	0.504		2.17	0	0
			2.24	30.7053	43.3452		2.24	27.0888	0.0841		2.24	1.3396	0
			2.31	28.9988	38.6099		2.31	21.8272	0		2.31	3.6977	0
			2.38	27.1018	31.5067		2.38	22.284	0		2.38	4.9439	0
			2.45	29.7022	22.9275		2.45	27.7312	0.4735		2.45	4.1435	0
			2.52	36.4362	17.4124		2.52	31.3942	0.7874		2.52	7.4118	0
			2.59	39.8757	12.9175		2.59	29.7217	0.9881		2.59	11.3307	0
			2.66	41.9593	3.4898		2.66	25.0056	0.7654		2.66	7.9772	0
			2.73	41.8543	1.7573		2.73	22.3204	0.7084		2.73	4.9468	0
			2.8	39.6966	0		2.8	22.0427	0.4644		2.8	5.4025	0
			2.87	36.8244	0		2.87	22.6673	0.2451		2.87	7.3169	0
			2.94	36.8699	0		2.94	23.3983	0.6245		2.94	7.3501	0
			3.01	34.9124	0		3.01	21.7977	0.5997		3.01	7.0897	0
			3.08	30.5446	0		3.08	22.7319	0.3275		3.08	8.3675	0
			3.15	28.1192	0		3.15	25.7758	0.1576		3.15	8.3061	0
			3.22	28.944	0		3.22	24.5982	0.2916		3.22	4.5223	0
			3.29	30.5008	0		3.29	22.4871	0.3776		3.29	1.793	0
			3.36	32.6589	0		3.36	22.432	0.1779		3.36	2.1637	0
			3.43	36.185	0		3.43	24.124	0		3.43	4.0057	1.2113
			3.5	37.2258	0		3.5	24.0704	0.0377		3.5	5.228	5.3193
			3.57	34.9221	0		3.57	20.8707	0		3.57	6.6637	15.3233
			3.64	31.2171	0		3.64	19.1894	0		3.64	8.3453	41.8666
			3.71	29.0529	0		3.71	22.2524	0		3.71	7.7774	74.0993
			3.78	30.2007	0		3.78	24.5665	0.0901		3.78	4.1519	85
			3.85	32.4949	0		3.85	23.4797	0.2439		3.85	0.9898	85
			3.92	32.8967	0		3.92	22.4737	1.1035		3.92	1.9865	85
			3.99	30.8579	0		3.99	21.5585	2.9415		3.99	2.1204	85
			4.06	29.4408	0		4.06	22.4659	5.367		4.06	0.3784	85
			4.13	29.8591	0		4.13	27.4479	7.6427		4.13	0.4167	85
			4.2	31.833	0		4.2	32.6773	10.6938		4.2	1.3991	85
			4.27	31.0818	0		4.27	33.5688	19.8805		4.27	2.0009	85
			4.34	28.2195	0		4.34	30.2233	43.4667		4.34	3.1966	85
			4.41	25.9725	0		4.41	26.195	81.7438		4.41	5.1128	85
			4.48	25.7793	2.0934		4.48	22.7502	84.8935		4.48	5.4597	76.6948
			4.55	25.1828	12.1528		4.55	24.0759	85		4.55	4.9892	35.312
			4.62	22.8929	33.156		4.62	25.2461	85		4.62	6.0555	7.8586
			4.69	21.4147	65.5202		4.69	23.7933	85		4.69	5.4251	0.3019
			4.76	22.1959	84.8424		4.76	23.5095	85		4.76	1.9703	0
			4.83	24.5404	85		4.83	25.1879	85		4.83	0.4633	0
			4.9	25.4777	85		4.9	27.5529	85		4.9	0.1466	0
			4.97	24.2963	85		4.97	26.0639	85		4.97	0.6758	0
			5.04	22.2206	85		5.04	22.6717	85		5.04	1.809	0
			5.11	19.4736	85		5.11	23.9056	83.736		5.11	3.1237	0
			5.18	17.2886	85		5.18	23.3397	61.0471		5.18	4.986	0
			5.25	16.9783	85		5.25	21.4171	34.1054		5.25	6.3925	0
			5.32	19.1083	85		5.32	24.0001	16.9665		5.32	8.9662	0
			5.39	21.5243	85		5.39	28.8245	8.3314		5.39	10.7727	0
			5.46	22.8911	85		5.46	31.6368	4.6675		5.46	8.9506	0
			5.53	21.155	85		5.53	32.7946	3.4917		5.53	4.3437	0
			5.6	17.4346	85		5.6	32.8781	3.2951		5.6	3.2095	0
			5.67	14.7779	85		5.67	33.4737	2.7205		5.67	4.8321	0
			5.74	13.7135	85		5.74	34.1238	1.7078		5.74	5.6409	0
			5.81	13.0355	85		5.81	33.1128	0.9324		5.81	4.5758	0
			5.88	12.3501	84.9425		5.88	30.5132	0.3261		5.88	4.2914	0
			5.95	11.8353	68.4735		5.95	25.37	0.0247		5.95	5.1396	0
			6.02	11.2431	39.9872		6.02	20.9368	0		6.02	6.2418	0
			6.09	9.6872	13.013		6.09	20.0243	0		6.09	7.3309	0
			6.16	8.592	1.7365		6.16	19.1595	0		6.16	9.643	0
			6.23	8.5405	2.1014		6.23	14.3946	0.3364		6.23	9.3191	0
			6.3	9.597	3.8336		6.3	8.4067	1.0785		6.3	5.7705	0
			6.37	10.2772	0.0647		6.37	6.6972	1.3978		6.37	3.2	0
			6.44	10.2362	0		6.44	9.529	0.8293
			6.51	10.4953	0		6.51	12.5793	0.2753
			6.58	11.6755	0		6.58	15.0036	0
			6.65	15.5708	0
			6.72	20.9298	0
			6.79	27.3253	0
			6.86	33.0823	0
			6.93	38.9205	0
			7	45.0419	0
			7.07	46.937	0
			7.14	44.902	0
			7.21	40.9694	0
			7.28	38.8334	0
			7.35	37.7804	0
			7.42	33.4026	0

## Sheet: Fig 3H
					Intensity				Intensity				Intensity
				Distance (μm)	pAPN	DiD-PEDV		Distance (μm)	pAPN	DiD-TGEV		Distance (μm)	pAPN	DiD-SADS-CoV
				0	0	0		0	0	20.3333		0	14.9587	0
				0.07	0	0		0.07	0	46.5494		0.1	11.402	0
				0.14	0	0		0.14	13.9086	77.6932		0.2	15.3483	0
				0.21	0.4063	1.5237		0.21	44.4545	85		0.3	19.3929	0
				0.28	8.3007	14.2977		0.28	74.2907	85		0.4	15.4191	0
				0.35	33.2103	40.6031		0.35	85	85		0.5	7.9391	0
				0.42	62.9488	72.5088		0.42	85	85		0.6	5.3713	0
				0.49	81.0884	85		0.49	85	85		0.7	3.3097	0
				0.56	85	85		0.56	85	85		0.8	0.5759	0
				0.63	85	85		0.63	85	85		0.9	0	0
				0.7	85	85		0.7	85	85		1	0	0
				0.77	85	85		0.77	85	85		1.1	0	0
				0.84	85	85		0.84	85	85		1.2	0	0
				0.91	85	79.4204		0.91	85	85		1.3	0	0
				0.98	85	53.1158		0.98	85	85		1.4	0	0
				1.05	85	27.1278		1.05	85	85		1.5	0	0
				1.12	85	6.7677		1.12	85	83.6726		1.6	0	0
				1.19	83.4063	0		1.19	84.0079	72.7861		1.7	0	0
				1.26	71.936	0		1.26	74.9256	53.8209		1.8	0	0
				1.33	50.4426	0		1.33	60.425	37.8494		1.9	0.1291	0
				1.4	31.0565	0		1.4	46.6998	24.5243		2	0	0
				1.47	13.2769	0		1.47	34.626	14.2376		2.1	0	0
				1.54	1.5113	0		1.54	22.2469	6.7284		2.2	0	0
				1.61	0	0		1.61	11.5133	2.148		2.3	1.6419	0
				1.68	0	0		1.68	7.8485	0.3278		2.4	1.974	0.1195
				1.75	0	0		1.75	10.0917	0		2.5	0.9867	5.3902
				1.82	0	0		1.82	9.653	0		2.6	0.0308	26.2276
				1.89	0	0		1.89	5.5613	0		2.7	0	65.3751
				1.96	0	0		1.96	2.008	0		2.8	0	85
				2.03	0	0		2.03	0	0		2.9	0	85
				2.1	0	0		2.1	0	0		3	0	85
				2.17	0	0		2.17	0	0		3.1	0	85
				2.24	0	0		2.24	0	0		3.2	0	85
				2.31	0	0		2.31	0	0		3.3	0	85
				2.38	0	0		2.38	0	0		3.4	0	85
				2.45	0	0		2.45	0	0		3.5	0	85
				2.52	0	0		2.52	0	0		3.6	0	77.698
				2.59	0	0		2.59	0	0		3.7	0	50.6424
				2.66	0	0		2.66	0	0		3.8	0	24.8667
				2.73	0	0		2.73	0	0		3.9	0	9.5355
				2.8	0	0		2.8	0	0		4	0	1.625
				2.87	0	0		2.87	0	0		4.1	0	0
				2.94	0	0		2.94	0	0		4.2	0	0
				3.01	0	0		3.01	0	0		4.3	0.1898	0
				3.08	0	0		3.08	0	0		4.4	0	0
				3.15	0	0		3.15	0	0		4.5	0	0
				3.22	0	0		3.22	0	0		4.6	0	0
				3.29	0	0		3.29	0	0		4.7	2.4113	0
				3.36	0	0		3.36	0	0		4.8	3.1711	0
				3.43	0	0		3.43	0	0		4.9	2.7323	0
				3.5	0	0		3.5	0	0		5	8.2477	0
				3.57	0	0		3.57	0	0		5.1	13.6399	0
				3.64	0.0929	0		3.64	0	0		5.2	14.1896	0
				3.71	1.5432	0		3.71	0	0		5.3	15.3445	0
				3.78	3.8816	0		3.78	0	0		5.4	15.9293	0
				3.85	5.9745	0		3.85	0	0		5.5	16.314	0
				3.92	4.5713	0		3.92	0	0		5.6	20.0775	0
				3.99	1.1061	0		3.99	0	0		5.7	26.9714	0
				4.06	0.0893	0		4.06	0	0		5.8	30.5775	0
				4.13	0	0		4.13	3.6334	0		5.9	30.7732	0
				4.2	0	0		4.2	10.0992	0		6	28.1594	0
				4.27	0	0		4.27	14.8568	0		6.1	20.1024	0
				4.34	0	0		4.34	15.4244	0		6.2	21.0674	0
				4.41	0	0		4.41	11.343	0		6.3	32.4215	0
				4.48	0	0		4.48	4.3383	0		6.4	35.7653	0
				4.55	0	0		4.55	0	0		6.5	28.2144	0
				4.62	0	0		4.62	0	0		6.6	13.7471	0
				4.69	0	0		4.69	0	0		6.7	2.2392	0
				4.76	0	0		4.76	0	0		6.8	0	0
				4.83	0	0		4.83	0	0		6.9	0	0
				4.9	0	0		4.9	0	0		7	0	0
				4.97	0	0		4.97	0	0		7.1	0	0
				5.04	0	0		5.04	0	0		7.2	0	0
				5.11	0	0		5.11	0	0		7.3	0	0
				5.18	0	0		5.18	0	0		7.4	0	0
				5.25	0	0		5.25	0	0		7.5	0	0
				5.32	0	0		5.32	0	0		7.6	0	0
				5.39	0	0		5.39	0	0		7.7	0	0
				5.46	0	0		5.46	0	0		7.8	0	0
				5.53	0	0		5.53	0	0		7.9	0	0
				5.6	0	0		5.6	0	0		8	0	0
				5.67	0	0		5.67	0	0		8.1	0	0
				5.74	0	0		5.74	0	0		8.2	0	0
				5.81	0	0		5.81	0	0		8.3	0	0
				5.88	0	0		5.88	0	0		8.4	0	0
				5.95	0	0		5.95	0	0		8.5	0	0
				6.02	0	0		6.02	0	0		8.6	0	0
				6.09	0	0		6.09	0	0		8.7	0	0
				6.16	0	0		6.16	0	0		8.8	0	0
				6.23	0	0		6.23	0	0		8.9	0	0
				6.3	0	0		6.3	0	0		9	0	0
				6.37	0	0		6.37	0	0		9.1	0	0
				6.44	0	0		6.44	0	0		9.2	0	0
				6.51	0	0		6.51	0	0		9.3	0	0
				6.58	0	0		6.58	0	0		9.4	0	0
				6.65	0	0		6.65	0	0		9.5	0	0
				6.72	4.8847	0		6.72	0	0		9.6	0	0
				6.79	15.0581	0		6.79	0	0		9.7	0	0
				6.86	28.3735	0		6.86	0	0		9.8	0	0
				6.93	40.0466	0		6.93	0	0		9.9	0	0
				7	47.4307	0		7	2.0015	0		10	0	0
				7.07	48.5364	0		7.07	7.1806	0		10.1	0	0
				7.14	41.3122	0		7.14	8.8944	0		10.2	0	0
				7.21	30.3674	0		7.21	8.0847	0		10.3	0	0
				7.28	18.4064	0		7.28	5.7422	0		10.4	0	0
				7.35	11.7369	0		7.35	2.6364	0		10.5	0	0.1037
				7.42	8.9369	0		7.42	0.4357	0		10.6	0	1.4034
				7.49	7.4076	0		7.49	0	0		10.7	0	2.5047
				7.56	3.7059	0		7.56	0	0		10.8	0	6.3836
				7.63	0.4816	0		7.63	0	0		10.9	0	7.9904
				7.7	0.0434	0		7.7	0	0		11	0	5.4695
				7.77	0	0		7.77	0	0		11.1	0	1.8162
				7.84	0	0		7.84	0	0		11.2	0	0.0784
				7.91	0	0		7.91	0	0		11.3	0	0
				7.98	0	0		7.98	0	0		11.4	0.71	0
				8.05	0.196	0		8.05	0	0		11.5	1.701	0
				8.12	0.9134	0		8.12	0	0		11.6	0	0.3039
				8.19	0	0		8.19	0	0		11.7	0	5.2733
				8.26	0.4628	0		8.26	0	0		11.8	0	23.7987
				8.33	0	0		8.33	0	0		11.9	0	57.1712
				8.4	0	0		8.4	0	0		12	0	85
				8.47	0	0		8.47	0	0		12.1	0	85
				8.54	0	0		8.54	0	0		12.2	0	85
				8.61	0	0.0273		8.61	0	0		12.3	0	85
				8.68	0	0		8.68	0	0		12.4	0	85
				8.75	0	0		8.75	0	0		12.5	0	85
				8.82	0	0		8.82	0	0		12.6	0.1138	85
				8.89	0	0		8.89	0	0		12.7	2.645	85
				8.96	0	0		8.96	0	0		12.8	6.1359	85
				9.03	0.3128	0		9.03	0	0		12.9	7.7385	85
				9.1	2.6825	0		9.1	0	0		13	5.4657	85
				9.17	8.2121	0		9.17	0	0		13.1	2.7791	67.1808
				9.24	8.8773	0		9.24	0	0		13.2	3.517	42.7089
				9.31	5.8525	0		9.31	0	0		13.3	2.4406	29.1317
				9.38	1.8889	0		9.38	0	0		13.4	5.0312	23.6563
				9.45	0	0		9.45	0	0		13.5	13.4834	21.0689
				9.52	0	0		9.52	0	0		13.6	22.1241	19.8758
				9.59	0	0		9.59	1.364	0		13.7	30.5586	14.2966
				9.66	0	0		9.66	10.2727	0		13.8	42.9251	4.5933
				9.73	0.1316	0		9.73	23.3253	0		13.9	49.2313	0.3794
				9.8	0.8059	0		9.8	35.1865	0		14	49.7777	0
				9.87	0.8234	0		9.87	40.2865	0		14.1	52.1489	0
				9.94	1.7645	0		9.94	40.2916	0		14.2	62.6363	0
				10.01	2.0129	0		10.01	38.5401	0		14.3	76.6522	0
				10.08	2.2455	0		10.08	34.4848	0		14.4	83.4904	0
				10.15	2.357	0		10.15	28.2329	0		14.5	79.7794	0
				10.22	1.3465	0		10.22	18.827	0		14.6	72.7929	0
				10.29	0.6148	0		10.29	8.4607	0		14.7	69.6427	0
				10.36	0	0		10.36	3.1727	0		14.8	73.0369	0
				10.43	0	0		10.43	0	0		14.9	79.2518	0
				10.5	0	0		10.5	0	0
				10.57	0	0		10.57	0	0
				10.64	0	0		10.64	0	0
				10.71	0	0		10.71	0	0
				10.78	0	0		10.78	0	0
				10.85	0	0		10.85	0	0
				10.92	0	0		10.92	0	0
				10.99	0	0		10.99	0	0
				11.06	0	0		11.06	0	0
				11.13	0	0		11.13	0	0.2348
				11.2	0	0		11.2	0	3.5129
				11.27	0	0		11.27	1.7578	10.9264
				11.34	0	0		11.34	4.2645	25.3278
				11.41	0	0		11.41	15.3161	48.7695
				11.48	0	0		11.48	33.4398	74.5195
				11.55	0	0		11.55	60.9167	85
				11.62	0	0		11.62	81.5881	85
				11.69	0	0		11.69	85	85
				11.76	0	0		11.76	85	85
				11.83	0	0		11.83	85	85
				11.9	0.262	0		11.9	85	85
				11.97	0.4948	0		11.97	85	85
				12.04	0	0		12.04	85	85
				12.11	0	0		12.11	85	85
				12.18	0	0		12.18	85	85
				12.25	0	0		12.25	85	85
				12.32	0	0		12.32	85	78.1235
				12.39	0	0		12.39	82.275	56.0174
				12.46	0	0		12.46	67.6879	32.4229
				12.53	0	0		12.53	41.3303	14.3622
				12.6	0	0		12.6	25.6281	3.2507
				12.67	0	0.2458		12.67	24.1717	0.2527
				12.74	0.7386	5.8478		12.74	27.967	0
				12.81	12.3215	29.7105		12.81	29.1024	0
				12.88	37.3481	62.374		12.88	26.1322	0
				12.95	66.327	84.4975		12.95	21.1373	0
				13.02	83.1267	85		13.02	13.2057	0
				13.09	85	85		13.09	4.7994	0
				13.16	85	85		13.16	0	0
				13.23	85	85		13.23	0	0
				13.3	85	85		13.3	0	0
				13.37	85	85		13.37	0	0
				13.44	85	81.1328		13.44	0	0
				13.51	80.7231	51.6919		13.51	0	0
				13.58	65.2578	20.6346		13.58	0	0
				13.65	48.9138	3.5179		13.65	0	0
				13.72	37.3712	0		13.72	0	0
				13.79	30.0716	0		13.79	0	0
				13.86	22.3603	0		13.86	0	0
				13.93	15.9836	0
				14	12.64	0
				14.07	14.3333	0

## Sheet: Fig 3I
			Attachment
				PEDV	15	31	23	13	24	Mean	21.2		Std. Deviation	6.52
				TGEV	12	32	17	21	5	Mean	17.4		Std. Deviation	9.04
				SADS-CoV	25	19	16	30	21	Mean	22.2		Std. Deviation	5.45
			Internalization
				PEDV	70	51	43	41	34	Mean	47.8		Std. Deviation	12.35
				TGEV	76	61	68	52	76	Mean	66.6		Std. Deviation	9.2
				SADS-CoV	12	14	39	25	38	Mean	25.6		Std. Deviation	11.42

## Sheet: Fig 3J
		PEDV
		pAPN-	54	65	55	67	62	Mean	60.6		Std. Deviation	5.23
		pAPN+	60	80	65	47	58	Mean	62		Std. Deviation	10.75
		TGEV
		pAPN-	67	57	68	74	54	Mean	64		Std. Deviation	7.4
		pAPN+	61	71	63	55	67	Mean	63.4		Std. Deviation	5.42
		SADS-CoV
		pAPN-	47	60	81	59	71	Mean	63.6		Std. Deviation	11.55
		pAPN+	64	73	48	76	57	Mean	63.6		Std. Deviation	10.28

## Sheet: Fig 3K
		PEDV
		pAPN-	76	90	71	68	81		Mean	77.2		Std. Deviation	7.78
		pAPN+	118	91	93	105	87		Mean	98.8		Std. Deviation	11.32
		TGEV
		pAPN-	75	67	88	74	65		Mean	73.8		Std. Deviation	8.08
		pAPN+	99	121	100	96	94		Mean	102		Std. Deviation	9.73
		SADS-CoV
		pAPN-	77	70	100	69	91		Mean	81.4		Std. Deviation	12.17
		pAPN+	64	73	88	96	77		Mean	79.6		Std. Deviation	11.25

[truncated: 54 more sheets: Fig 4B, Fig 4D, Fig 4G, Fig 4H, Fig 4I, Fig 4J, Fig 4K, Fig 4L, Fig 4N, Fig 4P, Fig 4S, Fig 4T, Fig 4U, Fig 4V, Fig 4W, Fig 4X, Fig 5B, Fig 5C, Fig 5D and E, Fig 5G …]
